# Supplementary material for: Computational microbiome pharmacology analysis elucidates the anti-cancer potential of vaginal microbes and metabolites
Source: Front Microbiol. 2025 Sep 16;16:1602217. doi: 10.3389/fmicb.2025.1602217 (PMC12479523; doi:10.3389/fmicb.2025.1602217)
Supplement: Supplementary file 1 [file Table_1.csv]

...1	MICROBIOTA	RNA	Rho Value	P Value
5	Gardnerella vaginalis	A2ML1	-0.258682234960928	0.0478975755943626
14	Gardnerella vaginalis	AAK1	0.345169729294732	0.00741954152077447
22	Gardnerella vaginalis	AATF	0.27419716715058	0.0355929770095693
54	Gardnerella vaginalis	ABCG1	-0.270475984188265	0.0382742896884764
78	Gardnerella vaginalis	ABLIM1	-0.317891057417762	0.0141460125378796
80	Gardnerella vaginalis	ABLIM3	-0.344569538494359	0.00753019940462514
94	Gardnerella vaginalis	ACADM	0.277618254712708	0.0332673395865322
102	Gardnerella vaginalis	ACBD4	0.383011759258274	0.00275252161939106
113	Gardnerella vaginalis	ACER1	-0.292142872081744	0.0247548889444843
158	Gardnerella vaginalis	ACTN1	0.312369302054327	0.016012711812063
168	Gardnerella vaginalis	ACTR8	-0.391354411383464	0.00217677532515936
171	Gardnerella vaginalis	ACVR1B	-0.331035235945939	0.0104378663299976
172	Gardnerella vaginalis	ACVR2A	-0.337127172569729	0.00902675696443653
213	Gardnerella vaginalis	ADAT3	0.373318677832244	0.0035883902395871
224	Gardnerella vaginalis	ADCYAP1	-0.266694782145912	0.0411679152090144
250	Gardnerella vaginalis	ADPGK	0.36731676982851	0.00421211923959567
253	Gardnerella vaginalis	ADPRHL2	0.351741818558821	0.00629764626019504
275	Gardnerella vaginalis	AFF1	-0.27779831195282	0.0331485295925775
284	Gardnerella vaginalis	AGA	-0.300545543286971	0.0207284369055233
305	Gardnerella vaginalis	AGPAT9	-0.291842776681557	0.0249100993866115
321	Gardnerella vaginalis	AHNAK	-0.261893255742925	0.0450999358918196
327	Gardnerella vaginalis	AIDA	-0.302496163388185	0.0198777118535893
330	Gardnerella vaginalis	AIFM1	0.307657804271396	0.0177683889569779
358	Gardnerella vaginalis	AKIRIN2	0.265674457785278	0.0419789138749605
377	Gardnerella vaginalis	ALAS1	0.281999647555434	0.0304750446573959
395	Gardnerella vaginalis	ALDH5A1	-0.311889149414028	0.0161845614586024
396	Gardnerella vaginalis	ALDH6A1	-0.32875451090452	0.0110132856598053
427	Gardnerella vaginalis	ALOX12	-0.361494919064888	0.00490667303687447
448	Gardnerella vaginalis	AMACR	-0.378510328255474	0.00311633075996742
449	Gardnerella vaginalis	AMBRA1	0.40293809383067	0.00155560140821058
464	Gardnerella vaginalis	AMT	-0.264624123884624	0.0428274655740607
477	Gardnerella vaginalis	ANAPC5	0.319151458098546	0.0137471483540899
483	Gardnerella vaginalis	ANGPT2	0.314439960315615	0.0152893798440948
491	Gardnerella vaginalis	ANKFN1	-0.279658903433978	0.0319413922377703
534	Gardnerella vaginalis	ANKRD41	0.322182421640432	0.0128273412331287
538	Gardnerella vaginalis	ANKRD46	-0.277588245172689	0.0332871756912076
542	Gardnerella vaginalis	ANKRD50	-0.335716724188851	0.00933780122762309
554	Gardnerella vaginalis	ANLN	0.275847691851607	0.0344546410112049
609	Gardnerella vaginalis	AP3D1	0.304566821649473	0.019007280331032
630	Gardnerella vaginalis	APEX2	0.310868825053393	0.0165549861549447
653	Gardnerella vaginalis	APOD	-0.35357240049996	0.00601290878351895
657	Gardnerella vaginalis	APOL3	0.318761334078303	0.0138695602527728
676	Gardnerella vaginalis	AQP9	0.269305612127537	0.0391513749986447
678	Gardnerella vaginalis	AR	-0.28614096407801	0.0280186031014049
699	Gardnerella vaginalis	ARG1	-0.314680036635764	0.015207355356024
707	Gardnerella vaginalis	ARHGAP11B	0.276297834951887	0.0341494941529025
716	Gardnerella vaginalis	ARHGAP23	0.300815629147139	0.0206088326435523
717	Gardnerella vaginalis	ARHGAP24	-0.328244348724203	0.0111456880929903
733	Gardnerella vaginalis	ARHGEF11	-0.275607615531457	0.0346183109187489
832	Gardnerella vaginalis	AS3MT	-0.350151312937831	0.00655456078268072
838	Gardnerella vaginalis	ASAP1	0.282599838355807	0.030108259640565
840	Gardnerella vaginalis	ASAP2	-0.322422497960581	0.0127568058372969
841	Gardnerella vaginalis	ASAP3	-0.428386183766502	0.00071212485074586
842	Gardnerella vaginalis	ASB1	-0.322302459800506	0.0127920316630107
857	Gardnerella vaginalis	ASF1B	0.373378696912281	0.00358258996785006
867	Gardnerella vaginalis	ASPG	-0.351561761318709	0.00632628111372107
871	Gardnerella vaginalis	ASPM	0.360534613784291	0.00503044294236714
882	Gardnerella vaginalis	ATAD2	0.36572626420752	0.00439267378426369
899	Gardnerella vaginalis	ATG10	-0.272696690149646	0.0366547591031187
913	Gardnerella vaginalis	ATG9B	-0.315190198816082	0.0150343047008498
917	Gardnerella vaginalis	ATL2	-0.349761188917589	0.00661896129146901
931	Gardnerella vaginalis	ATP13A3	0.285030611097319	0.0286603228128193
951	Gardnerella vaginalis	ATP5F1	0.344419490794265	0.00755808788320182
963	Gardnerella vaginalis	ATP6AP1	-0.272966776009814	0.0364617234693774
979	Gardnerella vaginalis	ATP6V1C2	-0.358403936442965	0.00531491105258154
1007	Gardnerella vaginalis	ATXN10	-0.349221017197253	0.00670904506406847
1012	Gardnerella vaginalis	ATXN7	0.284730515697133	0.0288358600988359
1019	Gardnerella vaginalis	AURKB	0.307357708871209	0.0178855707723234
1039	Gardnerella vaginalis	B3GALNT1	-0.340728317371969	0.00827311331652217
1043	Gardnerella vaginalis	B3GALT5	-0.298654942265795	0.0215822698070415
1099	Gardnerella vaginalis	BAT1	0.287161288438645	0.0274395854003119
1138	Gardnerella vaginalis	BCKDK	0.274557281630804	0.0353419856479399
1151	Gardnerella vaginalis	BCL3	0.290132232900493	0.025810544847158
1161	Gardnerella vaginalis	BCOR	0.302736239708334	0.0197750872627358
1178	Gardnerella vaginalis	BEND7	-0.347060330315908	0.00708019389449432
1185	Gardnerella vaginalis	BEX2	-0.34883089317701	0.00677477087969277
1187	Gardnerella vaginalis	BEX5	-0.426135468265101	0.00076497140452983
1199	Gardnerella vaginalis	BICD1	-0.280859285034724	0.0311822308343216
1202	Gardnerella vaginalis	BIK	-0.298144780085478	0.021817710061782
1204	Gardnerella vaginalis	BIN2	0.347600502036244	0.00698576332217447
1211	Gardnerella vaginalis	BLCAP	-0.301115724547326	0.0204766264269091
1212	Gardnerella vaginalis	BLM	0.26291358010356	0.0442395696407732
1241	Gardnerella vaginalis	BNIP3	-0.392404745284117	0.00211249608340577
1248	Gardnerella vaginalis	BOLA2B	0.36191505262515	0.0048533721097474
1282	Gardnerella vaginalis	BRMS1	0.291662719441445	0.0250036187518939
1304	Gardnerella vaginalis	BTBD11	0.283950267656647	0.0292964778732089
1308	Gardnerella vaginalis	BTBD2	0.268495354547033	0.0397682678444268
1312	Gardnerella vaginalis	BTBD8	-0.257841967840405	0.0486526432322923
1314	Gardnerella vaginalis	BTC	-0.525527064806934	1.92058292863071e-05
1321	Gardnerella vaginalis	BTG3	0.346430129975516	0.00719177102864124
1352	Gardnerella vaginalis	C10ORF125	0.353512381419922	0.00602206233791332
1363	Gardnerella vaginalis	C10ORF32	-0.34814067375658	0.00689243546627341
1369	Gardnerella vaginalis	C10ORF47	-0.375929507813868	0.00334362375961369
1372	Gardnerella vaginalis	C10ORF55	-0.264233999864382	0.0431462149389415
1375	Gardnerella vaginalis	C10ORF59	-0.295443921483797	0.0231007128673955
1390	Gardnerella vaginalis	C10ORF99	0.324403127601813	0.0121875282846042
1410	Gardnerella vaginalis	C11ORF57	-0.351861856718895	0.00627861949355033
1435	Gardnerella vaginalis	C12ORF27	-0.291812767141539	0.024925665443151
1441	Gardnerella vaginalis	C12ORF34	0.353902505440165	0.00596278197956749
1451	Gardnerella vaginalis	C12ORF48	0.290312290140605	0.0257144890904147
1452	Gardnerella vaginalis	C12ORF49	0.272726699689665	0.0366332689406133
1490	Gardnerella vaginalis	C14ORF106	0.38895364818197	0.00233029515152315
1498	Gardnerella vaginalis	C14ORF125	0.259012339901133	0.0476035766404498
1501	Gardnerella vaginalis	C14ORF129	0.270505993728283	0.0382520159046507
1508	Gardnerella vaginalis	C14ORF142	0.278938674473529	0.0324042466781645
1519	Gardnerella vaginalis	C14ORF167	-0.287011240738551	0.0275240996153026
1520	Gardnerella vaginalis	C14ORF169	0.399607034888598	0.00171550187276232
1528	Gardnerella vaginalis	C14ORF19	0.273807043130337	0.0358665526732523
1539	Gardnerella vaginalis	C14ORF72	-0.386672923140552	0.00248500133438594
1540	Gardnerella vaginalis	C14ORF73	0.280829275494706	0.031201024526661
1568	Gardnerella vaginalis	C15ORF62	0.33823752555042	0.00878826520871167
1585	Gardnerella vaginalis	C16ORF59	0.30441677394938	0.0190692460481919
1592	Gardnerella vaginalis	C16ORF7	0.279088722173623	0.0323073602446735
1601	Gardnerella vaginalis	C16ORF89	0.309278319432404	0.0171468594575727
1610	Gardnerella vaginalis	C17ORF39	-0.38919372450212	0.00231452046028681
1628	Gardnerella vaginalis	C17ORF63	-0.374609088053047	0.00346549935636554
1651	Gardnerella vaginalis	C17ORF96	0.325063337482224	0.0120027027056317
1658	Gardnerella vaginalis	C18ORF20	-0.278038388272969	0.0329906662714865
1691	Gardnerella vaginalis	C19ORF42	-0.336376934069262	0.00919106623621027
1695	Gardnerella vaginalis	C19ORF48	0.363835663186344	0.00461614913319279
1709	Gardnerella vaginalis	C19ORF66	0.277678273792745	0.0332276969109183
1722	Gardnerella vaginalis	C1ORF112	0.273266871410001	0.0362482290688163
1726	Gardnerella vaginalis	C1ORF116	-0.365816292827577	0.00438227433901162
1733	Gardnerella vaginalis	C1ORF128	-0.32965479710508	0.010782950419082
1735	Gardnerella vaginalis	C1ORF131	0.304266726249286	0.0191313835751566
1738	Gardnerella vaginalis	C1ORF135	0.271856423029123	0.0372607409445261
1747	Gardnerella vaginalis	C1ORF152	0.297724646525216	0.0220132320163724
1824	Gardnerella vaginalis	C1QBP	0.315190198816082	0.0150343047008499
1842	Gardnerella vaginalis	C20ORF108	-0.297754656065235	0.0219992171330028
1863	Gardnerella vaginalis	C20ORF29	0.279268779413735	0.0321914155256714
1875	Gardnerella vaginalis	C20ORF85	-0.265974553185464	0.0417390303271142
1881	Gardnerella vaginalis	C21ORF124	0.311529034933804	0.0163144817500768
1887	Gardnerella vaginalis	C21ORF30	0.33619687682915	0.00923088486493966
1889	Gardnerella vaginalis	C21ORF34	-0.290012194740418	0.0258747496568533
1894	Gardnerella vaginalis	C21ORF51	-0.405338857032164	0.00144878044800621
1899	Gardnerella vaginalis	C21ORF63	0.280379132394426	0.0314840670410091
1902	Gardnerella vaginalis	C21ORF7	0.259252416221282	0.0473906880045665
1904	Gardnerella vaginalis	C21ORF71	0.336346924529243	0.00919769229479373
1921	Gardnerella vaginalis	C22ORF32	-0.269305612127537	0.0391513749986446
1963	Gardnerella vaginalis	C2ORF76	-0.29199282438165	0.0248323919476157
1965	Gardnerella vaginalis	C2ORF79	-0.273446928650113	0.0361206309597692
1976	Gardnerella vaginalis	C3ORF18	-0.266334667665688	0.0414526620932293
1997	Gardnerella vaginalis	C3ORF57	-0.39054415380296	0.00222754837208091
2024	Gardnerella vaginalis	C4ORF28	-0.339527935771222	0.00851799994691828
2029	Gardnerella vaginalis	C4ORF34	-0.382591625698013	0.00278480203539708
2063	Gardnerella vaginalis	C5ORF46	-0.337847401530177	0.00887142764917004
2076	Gardnerella vaginalis	C6ORF114	0.371638143591198	0.00375420953861005
2077	Gardnerella vaginalis	C6ORF115	0.344359471714228	0.00756926848446681
2078	Gardnerella vaginalis	C6ORF117	-0.338717678190718	0.00868684270800429
2086	Gardnerella vaginalis	C6ORF136	0.290042204280437	0.0258586858664305
2090	Gardnerella vaginalis	C6ORF150	0.317440914317482	0.0142908527986403
2093	Gardnerella vaginalis	C6ORF162	-0.309038243112255	0.0172377496490337
2104	Gardnerella vaginalis	C6ORF192	0.332295636626723	0.0101311830244428
2108	Gardnerella vaginalis	C6ORF205	-0.299975362026617	0.0209828699460245
2113	Gardnerella vaginalis	C6ORF27	-0.292442967481931	0.0246004945915847
2115	Gardnerella vaginalis	C6ORF47	0.405939047832537	0.0014231250027304
2123	Gardnerella vaginalis	C6ORF64	-0.265434381465128	0.0421716373329989
2133	Gardnerella vaginalis	C7ORF10	0.347360425716095	0.00702759568700399
2152	Gardnerella vaginalis	C7ORF44	0.278578559993305	0.0326377629507578
2179	Gardnerella vaginalis	C8ORF41	0.271616346708974	0.0374353952604585
2190	Gardnerella vaginalis	C8ORF76	0.283320067316255	0.0296729989163015
2192	Gardnerella vaginalis	C8ORF79	-0.259912626101693	0.0468092592047686
2193	Gardnerella vaginalis	C8ORF80	0.366746588568155	0.00427607853374595
2195	Gardnerella vaginalis	C8ORF83	-0.294333568503107	0.023646366589327
2214	Gardnerella vaginalis	C9ORF150	-0.262613484703373	0.044491207239419
2223	Gardnerella vaginalis	C9ORF25	0.322092393020376	0.0128538784645478
2226	Gardnerella vaginalis	C9ORF30	-0.331665436286331	0.0102835343571068
2235	Gardnerella vaginalis	C9ORF5	-0.343699261833817	0.00769321079356038
2241	Gardnerella vaginalis	C9ORF64	-0.270896117748526	0.0379634315192154
2248	Gardnerella vaginalis	C9ORF79	0.309068252652273	0.0172263659300285
2275	Gardnerella vaginalis	CABLES1	-0.330375026065528	0.0106016946519518
2297	Gardnerella vaginalis	CADM1	-0.270836098668489	0.0380077114500884
2311	Gardnerella vaginalis	CALML3	-0.281969638015415	0.0304934815368536
2314	Gardnerella vaginalis	CALN1	-0.307927890131564	0.0176634857873625
2336	Gardnerella vaginalis	CAP1	0.395915861466302	0.00190973615264657
2342	Gardnerella vaginalis	CAPN14	0.333976170867769	0.00973443814760542
2368	Gardnerella vaginalis	CARHSP1	0.269215583507481	0.039219525618909
2371	Gardnerella vaginalis	CARS	0.279898979754127	0.0317883386031491
2376	Gardnerella vaginalis	CASC5	0.361584947684944	0.00489520822820395
2386	Gardnerella vaginalis	CASP4	0.343009042413388	0.00782467594742898
2389	Gardnerella vaginalis	CASP7	0.294813721143405	0.0234090870502317
2408	Gardnerella vaginalis	CBL	0.2665147249058	0.0413100863997529
2417	Gardnerella vaginalis	CBWD1	0.283530134096386	0.0295470444298274
2448	Gardnerella vaginalis	CCDC109B	0.313119540554794	0.015747323006835
2463	Gardnerella vaginalis	CCDC127	-0.292502986561968	0.0245697133608474
2540	Gardnerella vaginalis	CCDC9	0.299705276166448	0.021104312328635
2576	Gardnerella vaginalis	CCNA2	0.364585901686811	0.00452629682921204
2577	Gardnerella vaginalis	CCNB1	0.268765440407201	0.0395617510334291
2579	Gardnerella vaginalis	CCNB2	0.31206920665414	0.0161199338684294
2580	Gardnerella vaginalis	CCNB3	0.257901986920442	0.0485983891857045
2582	Gardnerella vaginalis	CCND1	-0.329504749404987	0.0108210476791551
2588	Gardnerella vaginalis	CCNF	0.325873595062728	0.0117791806790442
2617	Gardnerella vaginalis	CCRN4L	0.344419490794265	0.00755808788320182
2620	Gardnerella vaginalis	CCT3	0.283110000536124	0.0297994024828524
2627	Gardnerella vaginalis	CCT8	0.272216537509348	0.0370000257489169
2670	Gardnerella vaginalis	CD36	-0.396756128586824	0.00186387014416889
2722	Gardnerella vaginalis	CDC20	0.344059376314041	0.0076253882303728
2724	Gardnerella vaginalis	CDC25A	0.483063565680517	0.00010654624228634
2725	Gardnerella vaginalis	CDC25B	0.431327118688331	0.00064805113112115
2746	Gardnerella vaginalis	CDC45L	0.327794205623923	0.0112636542498471
2748	Gardnerella vaginalis	CDC7	0.308948214492199	0.0172719393463432
2751	Gardnerella vaginalis	CDCA2	0.396125928246432	0.00189817606751489
2752	Gardnerella vaginalis	CDCA3	0.293313244142472	0.0241573354703527
2754	Gardnerella vaginalis	CDCA5	0.373708801852487	0.00355083658708086
2755	Gardnerella vaginalis	CDCA7	0.292322929321856	0.024662154613647
2757	Gardnerella vaginalis	CDCA8	0.329294682624856	0.0108745794471821
2765	Gardnerella vaginalis	CDH19	0.299705276166448	0.021104312328635
2777	Gardnerella vaginalis	CDK10	0.289832137500306	0.0259713088666039
2778	Gardnerella vaginalis	CDK2	0.351111618218429	0.00639836773755612
2788	Gardnerella vaginalis	CDK6	0.308288004611788	0.0175244370671126
2792	Gardnerella vaginalis	CDKAL1	-0.289351984860008	0.0262302835967726
2805	Gardnerella vaginalis	CDKN3	0.301745924887718	0.0202013352864339
2812	Gardnerella vaginalis	CDRT1	0.341898689432697	0.00804027468312804
2817	Gardnerella vaginalis	CDT1	0.407529553453527	0.00135709780280646
2823	Gardnerella vaginalis	CEACAM1	0.353212286019736	0.0060680136161522
2827	Gardnerella vaginalis	CEACAM21	0.302496163388185	0.0198777118535894
2831	Gardnerella vaginalis	CEACAM6	0.27644788265198	0.034048279488448
2832	Gardnerella vaginalis	CEACAM7	-0.280199075154314	0.0315978826944425
2835	Gardnerella vaginalis	CEBPD	0.265944543645446	0.0417629677419742
2847	Gardnerella vaginalis	CENPA	0.319181467638565	0.0137377706388503
2856	Gardnerella vaginalis	CENPK	0.308498071391919	0.0174437574434083
2858	Gardnerella vaginalis	CENPM	0.445881745597386	0.00040128451490526
2883	Gardnerella vaginalis	CEP55	0.342318822992959	0.00795809559848247
2890	Gardnerella vaginalis	CEP97	0.318341200518042	0.0140024348236822
2891	Gardnerella vaginalis	CEPT1	0.29178275760152	0.0249412396970043
2894	Gardnerella vaginalis	CERK	0.26021272150188	0.0465469115568843
2905	Gardnerella vaginalis	CFD	-0.275937720471663	0.0343934309206393
2911	Gardnerella vaginalis	CFL1	0.270025841087985	0.0386096862987067
2924	Gardnerella vaginalis	CGNL1	-0.459716143545992	0.00024935097143566
2935	Gardnerella vaginalis	CHCHD3	0.311258949073636	0.0164125063176825
2957	Gardnerella vaginalis	CHI3L1	0.311499025393785	0.0163253485858448
2960	Gardnerella vaginalis	CHIC2	0.29538390240376	0.0231299331360662
2964	Gardnerella vaginalis	CHL1	-0.285990916377917	0.0281046111348209
2973	Gardnerella vaginalis	CHMP4C	-0.375089240693345	0.00342073312025224
2976	Gardnerella vaginalis	CHMP7	0.2642640094044	0.0431216266792067
2984	Gardnerella vaginalis	CHPT1	-0.296224169524283	0.0227236797920249
3023	Gardnerella vaginalis	CIDEA	-0.326203700002933	0.0116891516087847
3031	Gardnerella vaginalis	CIRBP	-0.28479053477717	0.0288006807512178
3037	Gardnerella vaginalis	CIT	0.349551122137458	0.00665386730583047
3038	Gardnerella vaginalis	CITED2	-0.259132378061208	0.0474970347148199
3042	Gardnerella vaginalis	CKAP2L	0.398316624667795	0.00178129585151272
3048	Gardnerella vaginalis	CKMT1B	0.27509745335114	0.0349682562727661
3051	Gardnerella vaginalis	CKS2	0.317440914317482	0.0142908527986403
3056	Gardnerella vaginalis	CLCA4	0.288211622339298	0.026854066020259
3084	Gardnerella vaginalis	CLEC10A	0.272486623369516	0.0368054831114893
3087	Gardnerella vaginalis	CLEC14A	0.281309428135004	0.0309014581446187
3102	Gardnerella vaginalis	CLEC4M	0.271226222688731	0.0377206545704133
3104	Gardnerella vaginalis	CLEC6A	0.293013148742285	0.0243093818204622
3107	Gardnerella vaginalis	CLIC1	0.300305466966822	0.0208352457342583
3126	Gardnerella vaginalis	CLN5	-0.298264818245552	0.02176211754955
3128	Gardnerella vaginalis	CLN8	-0.316900742597146	0.0144663401852754
3130	Gardnerella vaginalis	CLOCK	-0.375719441033737	0.00336275526467668
3192	Gardnerella vaginalis	CNOT6L	-0.261383093562608	0.0455352406323517
3197	Gardnerella vaginalis	CNPY4	-0.308948214492199	0.0172719393463431
3204	Gardnerella vaginalis	CNTN1	-0.281339437675023	0.0308828153164758
3210	Gardnerella vaginalis	COASY	0.317530942937538	0.0142617833169014
3239	Gardnerella vaginalis	COL24A1	-0.288421689119429	0.0267382311024201
3257	Gardnerella vaginalis	COL8A1	0.268135240066809	0.0400450078636183
3272	Gardnerella vaginalis	COMMD7	-0.46607816602995	0.00019897578132265
3276	Gardnerella vaginalis	COMT	-0.269245593047499	0.0391967978598118
3301	Gardnerella vaginalis	COQ6	0.335926790968982	0.00929089372840674
3325	Gardnerella vaginalis	COX6BP1	0.288361670039392	0.0267712838586089
3336	Gardnerella vaginalis	CPA4	-0.377730080214988	0.00318355618588446
3348	Gardnerella vaginalis	CPLX2	0.289502032560101	0.026149121671136
3364	Gardnerella vaginalis	CPSF4	-0.353152266939698	0.00607724066862592
3382	Gardnerella vaginalis	CRB1	-0.286080944997973	0.0280529797791806
3392	Gardnerella vaginalis	CREBBP	-0.351171637298466	0.00638871481557182
3407	Gardnerella vaginalis	CRIP3	-0.344449500334284	0.00755250298852638
3410	Gardnerella vaginalis	CRISP3	-0.368247065569089	0.00410957653077955
3411	Gardnerella vaginalis	CRISPLD2	-0.308288004611788	0.0175244370671127
3421	Gardnerella vaginalis	CRNN	-0.265524410085184	0.0420992808262997
3424	Gardnerella vaginalis	CROCCL2	0.266724791685931	0.0411442592786543
3426	Gardnerella vaginalis	CROT	-0.380370919736631	0.00296108119742709
3442	Gardnerella vaginalis	CRYGB	-0.259732568861581	0.0469672482286144
3454	Gardnerella vaginalis	CSDE1	-0.260542826442085	0.0462597216957198
3469	Gardnerella vaginalis	CSNK1A1L	0.264143971244326	0.0432200489207335
3483	Gardnerella vaginalis	CSRP1	0.258502177720816	0.0480585636159457
3488	Gardnerella vaginalis	CST6	-0.409600211714815	0.00127526272221957
3519	Gardnerella vaginalis	CTLA4	0.268135240066809	0.0400450078636183
3527	Gardnerella vaginalis	CTPS	0.297904703765328	0.0219292559875461
3529	Gardnerella vaginalis	CTR9	0.32335279370116	0.0124866275177984
3557	Gardnerella vaginalis	CUL1	0.379470633536071	0.00303532283424378
3572	Gardnerella vaginalis	CX3CL1	-0.263753847224083	0.0435411979865422
3586	Gardnerella vaginalis	CXCL3	0.331665436286331	0.0102835343571068
3589	Gardnerella vaginalis	CXCL9	0.311318968153673	0.0163906796712092
3590	Gardnerella vaginalis	CXCR1	-0.272936766469796	0.0364831301493202
3593	Gardnerella vaginalis	CXCR5	0.260092683341805	0.046651705697605
3611	Gardnerella vaginalis	CXORF52	-0.355072877500893	0.0057880003470879
3629	Gardnerella vaginalis	CYB5RL	-0.280799265954687	0.0312198276783775
3653	Gardnerella vaginalis	CYP24A1	0.307807851971489	0.0177100440120523
3674	Gardnerella vaginalis	CYP4F12	-0.28253981927577	0.0301447711828568
3680	Gardnerella vaginalis	CYP4Z2P	0.325813575982691	0.011795613745934
3696	Gardnerella vaginalis	D4S234E	-0.439129599093185	0.00050254279022155
3701	Gardnerella vaginalis	DACH1	-0.317110809377277	0.0143978765514217
3719	Gardnerella vaginalis	DAZ1	0.343369156893612	0.00775584309041912
3720	Gardnerella vaginalis	DAZ2	0.355673068301266	0.0057001251187707
3728	Gardnerella vaginalis	DBP	0.283140010076143	0.0297813172900212
3745	Gardnerella vaginalis	DCLK1	0.265704467325296	0.0419548745337658
3754	Gardnerella vaginalis	DCPS	0.296644303084544	0.0225228266356723
3767	Gardnerella vaginalis	DCUN1D5	0.386582894520496	0.00249129149944199
3780	Gardnerella vaginalis	DDIT4	0.346940292155834	0.0071013293033386
3782	Gardnerella vaginalis	DDOST	0.335326600168609	0.00942546092486079
3798	Gardnerella vaginalis	DDX21	0.277588245172689	0.0332871756912077
3806	Gardnerella vaginalis	DDX39	0.413741528237391	0.00112476062886106
3810	Gardnerella vaginalis	DDX46	0.327914243783997	0.0112320915817247
3833	Gardnerella vaginalis	DEFA1	-0.293193205982397	0.0242180574371355
3844	Gardnerella vaginalis	DEFB4	0.283980277196666	0.0292786485595489
3845	Gardnerella vaginalis	DEGS1	-0.317500933397519	0.0142714674977547
3855	Gardnerella vaginalis	DENND4A	0.314980132035951	0.0151053553120221
3861	Gardnerella vaginalis	DEPDC1	0.284940582477263	0.0287128897034173
3864	Gardnerella vaginalis	DEPDC6	-0.303096354188558	0.0196219948202262
3870	Gardnerella vaginalis	DERPC	-0.275907710931644	0.0344138242282737
3877	Gardnerella vaginalis	DGAT1	0.376799784474409	0.00326538834017125
3925	Gardnerella vaginalis	DHX37	0.277858331032857	0.0331090048915526
3934	Gardnerella vaginalis	DIAPH2	-0.341478555872436	0.00812319224981041
3935	Gardnerella vaginalis	DIAPH3	0.350271351097906	0.00653485589469706
3949	Gardnerella vaginalis	DIRC2	-0.272726699689665	0.0366332689406133
3951	Gardnerella vaginalis	DIS3L	-0.316060475476623	0.0147429960658115
3991	Gardnerella vaginalis	DLG2	-0.33574673372887	0.00933108759171028
3992	Gardnerella vaginalis	DLG3	-0.285390725577543	0.028450861198224
3996	Gardnerella vaginalis	DLGAP5	0.293103177362341	0.0242636833793633
4001	Gardnerella vaginalis	DLX3	-0.262103322523056	0.0449216881615263
4007	Gardnerella vaginalis	DMD	0.357503650242405	0.00543929655912432
4014	Gardnerella vaginalis	DNA2	0.332295636626723	0.0101311830244428
4028	Gardnerella vaginalis	DNAJB2	-0.294813721143405	0.0234090870502318
4031	Gardnerella vaginalis	DNAJB6	0.278338483673156	0.0327942184352454
4038	Gardnerella vaginalis	DNAJC13	-0.386432846820402	0.00250180661503851
4044	Gardnerella vaginalis	DNAJC19	-0.322062383480357	0.012862734708188
4058	Gardnerella vaginalis	DNAJC9	0.260962960002347	0.0458963091696181
4068	Gardnerella vaginalis	DNER	-0.261293064942552	0.0456124156793084
4076	Gardnerella vaginalis	DNMT1	0.322422497960581	0.0127568058372969
4082	Gardnerella vaginalis	DOC2B	0.365156082947166	0.00445904392020966
4087	Gardnerella vaginalis	DOCK3	0.267625077886491	0.0404397763042057
4101	Gardnerella vaginalis	DONSON	0.376289622294092	0.00331105123585568
4108	Gardnerella vaginalis	DPF2	0.299345161686224	0.0212671621975806
4129	Gardnerella vaginalis	DPYD	0.414101642717615	0.0011124609484404
4139	Gardnerella vaginalis	DSC1	-0.378690385495586	0.00310099724260326
4151	Gardnerella vaginalis	DSE	-0.281729561695266	0.0306413125339132
4161	Gardnerella vaginalis	DSTYK	-0.297724646525216	0.0220132320163723
4163	Gardnerella vaginalis	DTL	0.341568584492492	0.00810536175784889
4164	Gardnerella vaginalis	DTNA	0.317170828457314	0.0143783666716783
4172	Gardnerella vaginalis	DTX3L	0.347270397096039	0.007043339173565
4176	Gardnerella vaginalis	DUOX1	0.288601746359541	0.0266392785664811
4185	Gardnerella vaginalis	DUSP10	0.322692583820749	0.0126778530897986
4190	Gardnerella vaginalis	DUSP16	-0.257541872440218	0.0489246564475142
4200	Gardnerella vaginalis	DUSP5	0.497708221209627	6.05282961469166e-05
4201	Gardnerella vaginalis	DUSP5P	0.388623543241765	0.00235214179025094
4225	Gardnerella vaginalis	DYNLT3	-0.283320067316255	0.0296729989163016
4237	Gardnerella vaginalis	E2F2	0.354892820260781	0.00581459368134973
4243	Gardnerella vaginalis	E2F8	0.290492347380717	0.025618734438919
4263	Gardnerella vaginalis	ECGF1	0.26606458180552	0.0416672859017558
4274	Gardnerella vaginalis	ECT2	0.363295491466008	0.00468181255039515
4280	Gardnerella vaginalis	EDEM1	0.297454560665048	0.0221397064932146
4321	Gardnerella vaginalis	EFNB2	-0.350151312937831	0.00655456078268072
4329	Gardnerella vaginalis	EGFL6	0.374068916332711	0.00351648095576391
4344	Gardnerella vaginalis	EHD4	0.33979802163139	0.00846235724866178
4395	Gardnerella vaginalis	EIF4E2	0.25862221588089	0.0479511891830328
4416	Gardnerella vaginalis	ELF2	-0.256581567159621	0.049803459563865
4417	Gardnerella vaginalis	ELF3	0.292412957941912	0.0246158973970758
4419	Gardnerella vaginalis	ELF5	-0.268255278226883	0.0399525850629826
4426	Gardnerella vaginalis	ELMO1	0.340098117031577	0.0084009033084594
4462	Gardnerella vaginalis	EMR4P	-0.257541872440218	0.0489246564475142
4467	Gardnerella vaginalis	ENC1	-0.286471069018215	0.0278301624884785
4474	Gardnerella vaginalis	ENO2	-0.287011240738551	0.0275240996153026
4483	Gardnerella vaginalis	ENPP3	-0.296404226764395	0.0226374151467226
4492	Gardnerella vaginalis	ENTPD7	0.281429466295079	0.0308269432098794
4500	Gardnerella vaginalis	EPB41	-0.304116678549193	0.0191936932859023
4511	Gardnerella vaginalis	EPCAM	-0.314169874455447	0.0153821102446651
4516	Gardnerella vaginalis	EPHA2	0.289412003940045	0.0261977934350386
4520	Gardnerella vaginalis	EPHA6	-0.323082707840992	0.0125645535728189
4521	Gardnerella vaginalis	EPHA8	-0.281279418594986	0.0309201103750084
4537	Gardnerella vaginalis	EPR1	0.306007279570369	0.0184210778641175
4572	Gardnerella vaginalis	ERH	0.317831038337725	0.0141652514320097
4576	Gardnerella vaginalis	ERICH1	0.275397548751326	0.0347620518279312
4578	Gardnerella vaginalis	ERLIN2	-0.278428512293212	0.0327354745398366
4594	Gardnerella vaginalis	ESCO2	0.340818345992025	0.00825499649357271
4648	Gardnerella vaginalis	EXOSC1	-0.287161288438645	0.027439585400312
4662	Gardnerella vaginalis	EXTL2	-0.411580841356047	0.00120116260688252
4669	Gardnerella vaginalis	EZH2	0.335866771888945	0.00930427494435565
4671	Gardnerella vaginalis	F10	-0.270505993728283	0.0382520159046507
4694	Gardnerella vaginalis	FABP7	-0.270205898328097	0.0384752370963133
4752	Gardnerella vaginalis	FAM120B	-0.2899821852004	0.0258908218448742
4754	Gardnerella vaginalis	FAM122A	-0.275277510591252	0.0348444119907875
4757	Gardnerella vaginalis	FAM123C	0.260752893222216	0.0460777217562854
4791	Gardnerella vaginalis	FAM153A	0.267745116046566	0.0403466018762242
4821	Gardnerella vaginalis	FAM172A	-0.281429466295079	0.0308269432098792
4835	Gardnerella vaginalis	FAM184A	-0.274017109910468	0.0357190266291444
4843	Gardnerella vaginalis	FAM190B	-0.287851507859074	0.0270536212735888
4866	Gardnerella vaginalis	FAM27A	-0.270926127288545	0.037941307572774
4899	Gardnerella vaginalis	FAM54A	0.333165913287265	0.00992401071081041
4923	Gardnerella vaginalis	FAM72A	0.286711145338365	0.0276937837706179
4938	Gardnerella vaginalis	FAM82B	-0.269695736147779	0.0388571857727729
4960	Gardnerella vaginalis	FAM90A9	0.286501078558234	0.0278130843877535
4964	Gardnerella vaginalis	FAM96A	0.309638433912628	0.0170112915419974
4965	Gardnerella vaginalis	FAM96B	0.264023933084251	0.0433186558481446
4975	Gardnerella vaginalis	FANCI	0.350901551438298	0.00643225361866438
5019	Gardnerella vaginalis	FBXL2	-0.332265627086704	0.010138393245059
5036	Gardnerella vaginalis	FBXO25	-0.291692728981464	0.0249880116756148
5053	Gardnerella vaginalis	FBXO5	0.347960616516468	0.00692342289142662
5065	Gardnerella vaginalis	FBXW9	0.28953204210012	0.0261329146639918
5092	Gardnerella vaginalis	FDFT1	0.308318014151807	0.0175128919495386
5093	Gardnerella vaginalis	FDPS	0.350391389257981	0.00651520287898184
5102	Gardnerella vaginalis	FEN1	0.433727881889825	0.00059966562518139
5112	Gardnerella vaginalis	FETUB	-0.305737193710201	0.0185298024736305
5127	Gardnerella vaginalis	FGF12	-0.271106184528657	0.0378087879218265
5142	Gardnerella vaginalis	FGFR2	-0.459446057685824	0.0002517269457784
5143	Gardnerella vaginalis	FGFR3	0.297694636985198	0.0220272544585517
5150	Gardnerella vaginalis	FH	0.273206852329964	0.0362908447806588
5178	Gardnerella vaginalis	FKBP1B	-0.335086523848459	0.00947975969432034
5181	Gardnerella vaginalis	FKBP3	-0.276207806331831	0.0342103430043146
5188	Gardnerella vaginalis	FKBPL	0.270475984188265	0.0382742896884762
5221	Gardnerella vaginalis	FLJ12355	-0.283019971916068	0.0298537132127505
5246	Gardnerella vaginalis	FLJ20489	-0.274047119450486	0.0356979926612417
5250	Gardnerella vaginalis	FLJ20674	-0.270866108208507	0.037985566143726
5261	Gardnerella vaginalis	FLJ22184	-0.358583993683077	0.00529033618013115
5283	Gardnerella vaginalis	FLJ30428	-0.405849019212481	0.0014269471487058
5300	Gardnerella vaginalis	FLJ33590	-0.300275457426803	0.020848629607871
5302	Gardnerella vaginalis	FLJ33996	-0.387513190261074	0.00242697156081857
5319	Gardnerella vaginalis	FLJ36070	-0.279178750793679	0.0322493444283761
5337	Gardnerella vaginalis	FLJ39639	-0.41128074595586	0.00121213506950161
5363	Gardnerella vaginalis	FLJ41821	0.355192915660968	0.00577033080567595
5417	Gardnerella vaginalis	FLRT3	-0.359994442063955	0.00510126386423302
5421	Gardnerella vaginalis	FLVCR1	-0.277528226092652	0.0333268774525287
5428	Gardnerella vaginalis	FMNL2	0.324223070361701	0.012238359250407
5448	Gardnerella vaginalis	FNIP2	-0.260062673801787	0.0466779344076072
5450	Gardnerella vaginalis	FNTB	-0.305437098310014	0.0186512481426651
5458	Gardnerella vaginalis	FOSL2	-0.411190717335804	0.00121544433206551
5461	Gardnerella vaginalis	FOXC1	0.34183867035266	0.00805207470926681
5466	Gardnerella vaginalis	FOXE1	-0.275427558291345	0.0347414870898219
5479	Gardnerella vaginalis	FOXM1	0.268345306846939	0.039883383613254
5502	Gardnerella vaginalis	FRAS1	-0.262193351143112	0.0448454734952537
5515	Gardnerella vaginalis	FRMD6	-0.299825314326523	0.0210502645554437
5518	Gardnerella vaginalis	FRRS1	-0.293733377702733	0.023945819301438
5524	Gardnerella vaginalis	FSBP	-0.265344352845072	0.0422440962196392
5551	Gardnerella vaginalis	FUK	-0.422384275762768	0.00086096815473188
5552	Gardnerella vaginalis	FUNDC1	-0.295353892863741	0.0231445549809015
5556	Gardnerella vaginalis	FUSSEL18	0.280709237334631	0.0312762939255576
5563	Gardnerella vaginalis	FUT5	-0.301325791327457	0.020384511020585
5570	Gardnerella vaginalis	FXN	-0.294153511262995	0.023735868517002
5604	Gardnerella vaginalis	GABPA	-0.262523456083317	0.044566927318863
5627	Gardnerella vaginalis	GAGE12I	0.315610332376343	0.014893062646715
5639	Gardnerella vaginalis	GALK2	-0.260902940922309	0.0459480814823584
5641	Gardnerella vaginalis	GALNT1	0.321132087739778	0.0131398967938424
5657	Gardnerella vaginalis	GAN	-0.297064436644806	0.0223234774431489
5665	Gardnerella vaginalis	GARS	0.313449645494999	0.0156317502431781
5671	Gardnerella vaginalis	GAS6	-0.280469161014482	0.0314272876894803
5672	Gardnerella vaginalis	GAS7	0.294843730683424	0.0233943241076416
5675	Gardnerella vaginalis	GATA3	-0.356123211401546	0.00563498936667058
5680	Gardnerella vaginalis	GATM	-0.428296155146446	0.00071417364067952
5694	Gardnerella vaginalis	GBP7	0.321492202220002	0.0130320044867115
5709	Gardnerella vaginalis	GCNT3	0.274467253010748	0.035404595254426
5731	Gardnerella vaginalis	GEM	-0.2737470240503	0.0359087957410917
5733	Gardnerella vaginalis	GEMIN5	0.294723692523349	0.0234534231079753
5734	Gardnerella vaginalis	GEMIN6	0.342708947013201	0.00788244293214739
5744	Gardnerella vaginalis	GFOD2	-0.262253370223149	0.0447947227117728
5745	Gardnerella vaginalis	GFPT1	0.287581421998906	0.0272041040074719
5761	Gardnerella vaginalis	GGT6	-0.333165913287265	0.00992401071081041
5783	Gardnerella vaginalis	GINS2	0.38400207407889	0.00267774465760365
5804	Gardnerella vaginalis	GK	0.309458376672516	0.0170789606340765
5815	Gardnerella vaginalis	GLDN	-0.299615247546392	0.0211449253392042
5861	Gardnerella vaginalis	GMNN	0.299015056746019	0.0214173758224166
5874	Gardnerella vaginalis	GNAI3	0.264744162044699	0.0427297795808296
5890	Gardnerella vaginalis	GNG12	-0.378960471355754	0.00307812248415791
5918	Gardnerella vaginalis	GOLGA5	0.321252125899853	0.0131038475893602
5924	Gardnerella vaginalis	GOLGA8A	0.367466817528603	0.00419542884677915
5928	Gardnerella vaginalis	GOLGA8G	0.257241777040032	0.0491979108984402
5943	Gardnerella vaginalis	GOSR2	0.285330706497506	0.0284856820682179
5944	Gardnerella vaginalis	GOT1	0.349521112597439	0.00665886700481143
5959	Gardnerella vaginalis	GPBAR1	0.269545688447686	0.0389701184219735
5977	Gardnerella vaginalis	GPN2	0.31612049455666	0.0147230855271314
6008	Gardnerella vaginalis	GPR155	0.278578559993305	0.0326377629507578
6012	Gardnerella vaginalis	GPR171	0.258982330361115	0.0476302426540963
6038	Gardnerella vaginalis	GPR81	-0.269515678907667	0.0389927374831154
6047	Gardnerella vaginalis	GPRASP2	-0.357953793342685	0.00537678772769205
6051	Gardnerella vaginalis	GPRIN1	0.25841214910076	0.0481392234148041
6056	Gardnerella vaginalis	GPSM1	-0.400867435569382	0.00165334639292674
6059	Gardnerella vaginalis	GPT2	0.452573873021549	0.00031958541461381
6073	Gardnerella vaginalis	GRAP	0.372688477491852	0.00364979683419423
6077	Gardnerella vaginalis	GRB2	0.328124310564128	0.011177040829303
6095	Gardnerella vaginalis	GRINL1A	-0.278758617233417	0.0325208300757491
6108	Gardnerella vaginalis	GRPEL2	0.331485379046219	0.0103274261863388
6172	Gardnerella vaginalis	GTF3C6	0.261323074482571	0.0455866787532351
6182	Gardnerella vaginalis	GTSE1	0.431717242708574	0.00063995557463755
6193	Gardnerella vaginalis	GULP1	-0.291362624041258	0.0251601418273343
6198	Gardnerella vaginalis	GXYLT1	-0.312849454694626	0.0158424259023849
6205	Gardnerella vaginalis	GYS2	-0.455964951043659	0.00028425636771643
6208	Gardnerella vaginalis	GZMB	0.383822016838778	0.0026912045591014
6222	Gardnerella vaginalis	H2AFZ	0.406629267252967	0.00139412569069528
6234	Gardnerella vaginalis	HAGH	-0.281669542615228	0.0306783637360757
6240	Gardnerella vaginalis	HAPLN1	0.268345306846939	0.039883383613254
6243	Gardnerella vaginalis	HAR1A	-0.283049981456087	0.029835600440692
6250	Gardnerella vaginalis	HAS3	0.310208615172983	0.0167985146794196
6267	Gardnerella vaginalis	HBP1	-0.266154610425576	0.0415956431239554
6277	Gardnerella vaginalis	HCG22	-0.351351694538578	0.00635983252729524
6278	Gardnerella vaginalis	HCG26	0.28094931365478	0.0311259064778136
6290	Gardnerella vaginalis	HDAC1	0.274107138530524	0.0356559555741628
6296	Gardnerella vaginalis	HDAC5	-0.444141192276303	0.00042543780972751
6300	Gardnerella vaginalis	HDAC9	0.288571736819522	0.0266557492451406
6326	Gardnerella vaginalis	HECW2	-0.261653179422776	0.0453043578731888
6365	Gardnerella vaginalis	HGSNAT	-0.354112572220296	0.00593107425107365
6388	Gardnerella vaginalis	HINT3	-0.382561616157994	0.00278712060323544
6400	Gardnerella vaginalis	HIST1H1B	0.271436289468862	0.0375668305653513
6409	Gardnerella vaginalis	HIST1H2AH	0.28614096407801	0.0280186031014049
6411	Gardnerella vaginalis	HIST1H2AJ	0.356063192321509	0.00564363620319294
6412	Gardnerella vaginalis	HIST1H2AK	0.383912045458834	0.0026844671058612
6414	Gardnerella vaginalis	HIST1H2BC	0.291632709901427	0.0250192340420752
6416	Gardnerella vaginalis	HIST1H2BE	0.377730080214988	0.00318355618588445
6417	Gardnerella vaginalis	HIST1H2BF	0.261713198502813	0.0452531812464959
6419	Gardnerella vaginalis	HIST1H2BH	0.326923928963381	0.011494784484147
6422	Gardnerella vaginalis	HIST1H2BM	0.357053507142125	0.00550244296135665
6427	Gardnerella vaginalis	HIST1H3D	0.401467626369755	0.00162446356767178
6448	Gardnerella vaginalis	HIST2H2BF	-0.371758181751273	0.00374214441921969
6449	Gardnerella vaginalis	HIST2H3A	0.299525218926336	0.0211856045980904
6460	Gardnerella vaginalis	HJURP	0.323022688760954	0.0125819272705322
6462	Gardnerella vaginalis	HK2	0.328334377344259	0.0111222234612469
6476	Gardnerella vaginalis	HLA-DPB2	0.326623833563195	0.0115754288608425
6486	Gardnerella vaginalis	HLA-E	0.289321975319989	0.0262465413835055
6492	Gardnerella vaginalis	HLX	-0.274497262550766	0.0353837151584231
6507	Gardnerella vaginalis	HMGCLL1	0.324913289782131	0.0120444947965511
6521	Gardnerella vaginalis	HN1L	-0.292773072422136	0.0244315994436166
6524	Gardnerella vaginalis	HNRNPA0	-0.289231946699933	0.0262953656076907
6560	Gardnerella vaginalis	HOMER2	-0.338267535090438	0.00878189626952673
6567	Gardnerella vaginalis	HOXA10	-0.302856277868409	0.0197239440501633
6568	Gardnerella vaginalis	HOXA11	-0.314409950775596	0.015299659510782
6570	Gardnerella vaginalis	HOXA13	-0.288661765439578	0.0266063628747939
6575	Gardnerella vaginalis	HOXA6	0.274737338870916	0.0352170423015568
6576	Gardnerella vaginalis	HOXA9	-0.280199075154314	0.0315978826944425
6579	Gardnerella vaginalis	HOXB4	-0.314409950775596	0.015299659510782
6583	Gardnerella vaginalis	HOXB8	-0.324133041741645	0.0122638432160943
6586	Gardnerella vaginalis	HOXC4	0.290972500021016	0.0253648552706754
6599	Gardnerella vaginalis	HPGD	-0.43720898853199	0.00053530631090793
6607	Gardnerella vaginalis	HPSE	0.288901841759728	0.0264750418188719
6631	Gardnerella vaginalis	HS.104792	0.261473122182664	0.0454581727200048
6652	Gardnerella vaginalis	HS.120187	-0.263333713663822	0.0438892422705306
6674	Gardnerella vaginalis	HS.123511	-0.387753266581224	0.00241061484371883
6677	Gardnerella vaginalis	HS.124623	-0.260872931382291	0.045973985587287
6692	Gardnerella vaginalis	HS.126664	-0.295744016883984	0.0229550791060036
6693	Gardnerella vaginalis	HS.126768	-0.270776079588451	0.0380520341235005
6713	Gardnerella vaginalis	HS.128068	0.34973117937757	0.00662393803339786
6716	Gardnerella vaginalis	HS.128393	-0.322422497960581	0.0127568058372969
6741	Gardnerella vaginalis	HS.130555	0.258232091860648	0.0483008751268955
6772	Gardnerella vaginalis	HS.135050	-0.287131278898626	0.0274564707893442
6774	Gardnerella vaginalis	HS.135131	-0.290612385540792	0.0255550649278359
6798	Gardnerella vaginalis	HS.145649	0.270536003268302	0.0382297528481113
6810	Gardnerella vaginalis	HS.147562	-0.313959807675316	0.0154545666087793
6828	Gardnerella vaginalis	HS.151692	-0.283560143636405	0.0295290875209935
6836	Gardnerella vaginalis	HS.156256	-0.47397067505486	0.00014945761583225
6863	Gardnerella vaginalis	HS.168162	-0.294813721143405	0.0234090870502318
6876	Gardnerella vaginalis	HS.173957	0.274107138530524	0.0356559555741628
6879	Gardnerella vaginalis	HS.175811	0.295744016883984	0.0229550791060036
6880	Gardnerella vaginalis	HS.17661	-0.267385001566342	0.0406266579015258
6888	Gardnerella vaginalis	HS.186848	0.296584284004507	0.0225514276599004
6927	Gardnerella vaginalis	HS.202313	-0.277888340572876	0.0330892572678287
6972	Gardnerella vaginalis	HS.24119	-0.275007424731084	0.0350303154469933
6979	Gardnerella vaginalis	HS.249957	0.285810859137805	0.0282081130086536
6993	Gardnerella vaginalis	HS.25892	0.335806752808907	0.00931767289306798
6999	Gardnerella vaginalis	HS.266249	0.327554129303773	0.0113270096016126
7009	Gardnerella vaginalis	HS.277359	-0.281759571235284	0.0306228009632079
7035	Gardnerella vaginalis	HS.291377	-0.27914874125366	0.0322686733719259
7042	Gardnerella vaginalis	HS.296031	-0.259012339901133	0.0476035766404498
7074	Gardnerella vaginalis	HS.319053	-0.295744016883984	0.0229550791060036
7078	Gardnerella vaginalis	HS.325396	-0.267715106506547	0.0403698788561863
7089	Gardnerella vaginalis	HS.334831	-0.266604753525856	0.0412389502936722
7100	Gardnerella vaginalis	HS.342412	-0.273266871410001	0.0362482290688165
7111	Gardnerella vaginalis	HS.352549	-0.257901986920442	0.0485983891857045
7124	Gardnerella vaginalis	HS.362932	0.401857750389998	0.00160593289866164
7147	Gardnerella vaginalis	HS.374023	-0.295353892863741	0.0231445549809015
7150	Gardnerella vaginalis	HS.374420	0.261773217582851	0.0452020520617132
7154	Gardnerella vaginalis	HS.37648	-0.267895163746659	0.04023038307393
7156	Gardnerella vaginalis	HS.377419	-0.290912480940978	0.025396473819911
7157	Gardnerella vaginalis	HS.377660	0.278878655393492	0.0324430690281477
7158	Gardnerella vaginalis	HS.379253	-0.302586192008241	0.019839174725313
7187	Gardnerella vaginalis	HS.40289	-0.360234518384104	0.00506968033903464
7195	Gardnerella vaginalis	HS.408455	0.277048073452353	0.0336459133663316
7216	Gardnerella vaginalis	HS.435263	-0.285270687417469	0.0285205386607916
7230	Gardnerella vaginalis	HS.437111	-0.317771019257687	0.0141845127923693
7231	Gardnerella vaginalis	HS.437160	-0.30687755623091	0.0180744322035199
7237	Gardnerella vaginalis	HS.438905	0.348350740536711	0.00685643679171695
7269	Gardnerella vaginalis	HS.444683	-0.265074266984904	0.0424620882073142
7294	Gardnerella vaginalis	HS.44984	-0.474900970795439	0.00014443384714886
7296	Gardnerella vaginalis	HS.452398	-0.311108901373543	0.0164671816860009
7332	Gardnerella vaginalis	HS.481464	0.261833236662888	0.045150970287324
7343	Gardnerella vaginalis	HS.489254	0.341808660812641	0.00805798037894096
7349	Gardnerella vaginalis	HS.49181	-0.305677174630164	0.0185540375799216
7382	Gardnerella vaginalis	HS.512106	0.267685096966529	0.0403931669182766
7457	Gardnerella vaginalis	HS.532698	-0.274917396111028	0.0350924661098935
7504	Gardnerella vaginalis	HS.537757	-0.34003809795154	0.00841316292335083
7513	Gardnerella vaginalis	HS.538195	-0.264564104804587	0.0428763774381148
7528	Gardnerella vaginalis	HS.538558	0.267024887086118	0.0409083158427202
7631	Gardnerella vaginalis	HS.541675	0.294063482642939	0.0237807266400023
7650	Gardnerella vaginalis	HS.542071	-0.3152202083561	0.0150241780390315
7651	Gardnerella vaginalis	HS.542149	-0.274047119450486	0.0356979926612417
7695	Gardnerella vaginalis	HS.543211	-0.328634472744446	0.0110443161901982
7720	Gardnerella vaginalis	HS.543924	-0.261773217582851	0.0452020520617133
7730	Gardnerella vaginalis	HS.544137	0.264564104804587	0.0428763774381148
7738	Gardnerella vaginalis	HS.544321	-0.32065193509948	0.0132849484235793
7791	Gardnerella vaginalis	HS.545426	0.325453461502467	0.0118946283108117
7923	Gardnerella vaginalis	HS.553088	-0.26495422882483	0.0425592703427094
7945	Gardnerella vaginalis	HS.554537	-0.270265917408134	0.0384305068576963
7960	Gardnerella vaginalis	HS.555512	-0.332925836967115	0.00998079151978601
8047	Gardnerella vaginalis	HS.561632	0.267445020646379	0.0405798708326505
8073	Gardnerella vaginalis	HS.562624	0.341178460472249	0.0081828742458294
8080	Gardnerella vaginalis	HS.563138	0.285030611097319	0.0286603228128193
8081	Gardnerella vaginalis	HS.563147	-0.27239659474946	0.0368702362163992
8111	Gardnerella vaginalis	HS.564280	0.30147583902755	0.0203189299001564
8113	Gardnerella vaginalis	HS.564389	-0.315580322836324	0.0149031134912435
8127	Gardnerella vaginalis	HS.565001	-0.300365486046859	0.0208084998522933
8130	Gardnerella vaginalis	HS.565075	-0.310928844133431	0.0165329976051179
8145	Gardnerella vaginalis	HS.565487	-0.368127027409014	0.00412268274425431
8180	Gardnerella vaginalis	HS.566573	-0.314800074795839	0.0151664847264658
8210	Gardnerella vaginalis	HS.567759	-0.296164150444246	0.0227524963840748
8316	Gardnerella vaginalis	HS.572013	-0.301685905807681	0.0202274173527562
8335	Gardnerella vaginalis	HS.572883	-0.263513770903934	0.0437398014992076
8337	Gardnerella vaginalis	HS.572932	0.273656995430244	0.035972237762544
8342	Gardnerella vaginalis	HS.573062	-0.359214194023469	0.00520510892229356
8349	Gardnerella vaginalis	HS.573723	-0.319901696599013	0.013514349261273
8355	Gardnerella vaginalis	HS.574082	0.328724501364502	0.0110210362159137
8360	Gardnerella vaginalis	HS.574414	-0.326923928963381	0.011494784484147
8364	Gardnerella vaginalis	HS.574491	0.33304587512719	0.00995236600889413
8370	Gardnerella vaginalis	HS.574683	0.268315297306921	0.0399064397564686
8371	Gardnerella vaginalis	HS.574713	-0.372868534731964	0.00363215790375093
8372	Gardnerella vaginalis	HS.574731	0.280559189634538	0.0313705938589966
8380	Gardnerella vaginalis	HS.575038	0.278128416893025	0.0329316292405175
8405	Gardnerella vaginalis	HS.576106	-0.259192397141245	0.0474438369736808
8473	Gardnerella vaginalis	HS.579631	-0.276357854031924	0.0341089782923034
8478	Gardnerella vaginalis	HS.580053	-0.274917396111028	0.0350924661098935
8543	Gardnerella vaginalis	HS.582788	-0.308708138172049	0.0173633950062051
8547	Gardnerella vaginalis	HS.582971	-0.349221017197253	0.00670904506406847
8562	Gardnerella vaginalis	HS.583705	-0.264354038024456	0.0430479310479884
8568	Gardnerella vaginalis	HS.583954	0.323262765081104	0.0125125564591214
8576	Gardnerella vaginalis	HS.59368	-0.259102368521189	0.0475236518848415
8586	Gardnerella vaginalis	HS.71947	-0.288931851299746	0.0264586650734062
8591	Gardnerella vaginalis	HS.76704	-0.287521402918869	0.0272376399212746
8609	Gardnerella vaginalis	HS.97558	-0.282359762035658	0.0302545280822976
8624	Gardnerella vaginalis	HS3ST1	0.298654942265795	0.0215822698070415
8627	Gardnerella vaginalis	HS3ST6	-0.410770583775543	0.00123099518705168
8648	Gardnerella vaginalis	HSDL2	-0.261653179422776	0.0453043578731888
8654	Gardnerella vaginalis	HSN2	-0.26246343700328	0.0446174661366024
8664	Gardnerella vaginalis	HSPA14	0.29019225198053	0.025778492760723
8685	Gardnerella vaginalis	HSPC111	0.275007424731084	0.0350303154469933
8699	Gardnerella vaginalis	HTR1E	-0.286020925917935	0.0280873918331361
8712	Gardnerella vaginalis	HUS1	-0.36641648362795	0.00431349804145704
8722	Gardnerella vaginalis	HYLS1	0.318041105117855	0.0140980134544147
8741	Gardnerella vaginalis	ID1	0.362755319745672	0.00474829755205162
8745	Gardnerella vaginalis	ID4	-0.282899933755994	0.0299262563375279
8762	Gardnerella vaginalis	IFFO1	0.385832656020029	0.00254426329623913
8764	Gardnerella vaginalis	IFI16	0.317170828457314	0.0143783666716783
8809	Gardnerella vaginalis	IGF2AS	0.293973454022883	0.0238256563197162
8818	Gardnerella vaginalis	IGFBP5	-0.301145734087345	0.020463445489506
8825	Gardnerella vaginalis	IGHMBP2	-0.261052988622403	0.045818740384027
8851	Gardnerella vaginalis	IL10RB	0.288451698659448	0.0267217175911102
8859	Gardnerella vaginalis	IL15	0.276057758631737	0.0343119581630724
8866	Gardnerella vaginalis	IL17RB	-0.256671595779677	0.0497205282930272
8874	Gardnerella vaginalis	IL19	0.265494400545166	0.042123388292784
8876	Gardnerella vaginalis	IL1B	0.261323074482571	0.0455866787532351
8878	Gardnerella vaginalis	IL1F6	0.279989008374183	0.0317311015032776
8879	Gardnerella vaginalis	IL1F8	0.270115869708041	0.0385424132028115
8880	Gardnerella vaginalis	IL1F9	0.39573580422619	0.00191969483239817
8887	Gardnerella vaginalis	IL20	0.259252416221282	0.0473906880045665
8904	Gardnerella vaginalis	IL34	-0.352071923499026	0.00624544380771465
8906	Gardnerella vaginalis	IL4R	0.400207225688971	0.00168564787245984
8913	Gardnerella vaginalis	IL8	0.274287195770636	0.0355300908349702
8948	Gardnerella vaginalis	INO80C	0.283290057776237	0.0296910290458091
8954	Gardnerella vaginalis	INPP5A	-0.32065193509948	0.0132849484235793
8966	Gardnerella vaginalis	INSL5	0.279448836653847	0.0320758180710507
8972	Gardnerella vaginalis	INTS2	-0.266664772605894	0.041191582352398
9014	Gardnerella vaginalis	IRF1	0.365306130647259	0.0044414929098873
9022	Gardnerella vaginalis	IRF7	0.258922311281077	0.0476836113479314
9024	Gardnerella vaginalis	IRF9	0.277588245172689	0.0332871756912077
9032	Gardnerella vaginalis	IRX5	-0.306517441750686	0.0182171914503647
9079	Gardnerella vaginalis	ITGB8	-0.261863246202907	0.0451254471691806
9084	Gardnerella vaginalis	ITIH4	0.296704322164582	0.0224942563045342
9103	Gardnerella vaginalis	IVD	-0.276357854031924	0.0341089782923034
9134	Gardnerella vaginalis	JMY	-0.327103986203493	0.0114466311749912
9136	Gardnerella vaginalis	JOSD2	0.298895018585944	0.0214722214419258
9156	Gardnerella vaginalis	KAT2B	-0.449692957179757	0.00035269258946203
9166	Gardnerella vaginalis	KBTBD4	-0.313989817215335	0.0154441978344542
9187	Gardnerella vaginalis	KCNIP4	-0.258832282661021	0.0477637561147446
9204	Gardnerella vaginalis	KCNK6	0.308798166792105	0.0173290508149204
9208	Gardnerella vaginalis	KCNMB1	0.311889149414028	0.0161845614586024
9210	Gardnerella vaginalis	KCNMB3	0.281219399514948	0.0309574430567902
9255	Gardnerella vaginalis	KGFLP1	-0.258982330361115	0.0476302426540965
9268	Gardnerella vaginalis	KIAA0114	0.288901841759728	0.0264750418188719
9283	Gardnerella vaginalis	KIAA0261	-0.296194159984264	0.0227380842274196
9286	Gardnerella vaginalis	KIAA0319L	-0.361104795044645	0.00495662746908919
9287	Gardnerella vaginalis	KIAA0355	-0.271916442109161	0.0372171830141637
9296	Gardnerella vaginalis	KIAA0430	-0.273777033590318	0.0358876690483433
9340	Gardnerella vaginalis	KIAA1147	-0.339257849911054	0.00857396075736606
9343	Gardnerella vaginalis	KIAA1191	-0.277288149772503	0.0334860790592035
9344	Gardnerella vaginalis	KIAA1199	0.391294392303427	0.00218050057344359
9355	Gardnerella vaginalis	KIAA1276	-0.26945565982763	0.0390380081671598
9356	Gardnerella vaginalis	KIAA1279	-0.281249409054967	0.0309387720112099
9366	Gardnerella vaginalis	KIAA1429	-0.268645402247126	0.0396534266368072
9374	Gardnerella vaginalis	KIAA1524	0.364255796746606	0.00456564009538062
9386	Gardnerella vaginalis	KIAA1632	-0.326383757243045	0.0116402957121843
9412	Gardnerella vaginalis	KIAA2018	-0.298174789625496	0.0218038006697571
9416	Gardnerella vaginalis	KIF12	-0.361254842744739	0.00493736149998867
9417	Gardnerella vaginalis	KIF13B	0.34588995825518	0.00728862799814709
9418	Gardnerella vaginalis	KIF14	0.285420735117562	0.0284334641505138
9419	Gardnerella vaginalis	KIF15	0.31251934975442	0.0159593300199417
9421	Gardnerella vaginalis	KIF17	0.310898834593412	0.0165439887573652
9423	Gardnerella vaginalis	KIF18B	0.460376353426403	0.00024362895084864
9429	Gardnerella vaginalis	KIF21A	-0.42007354118133	0.00092538344854386
9432	Gardnerella vaginalis	KIF23	0.294993778383517	0.0233206273238469
9437	Gardnerella vaginalis	KIF2C	0.265494400545166	0.042123388292784
9440	Gardnerella vaginalis	KIF4A	0.260362769201973	0.0464161901571779
9468	Gardnerella vaginalis	KLC1	-0.29154268128137	0.025066129229235
9491	Gardnerella vaginalis	KLHDC5	0.262823551483504	0.0443149378578057
9492	Gardnerella vaginalis	KLHDC8A	0.32944473032495	0.0108363191568428
9496	Gardnerella vaginalis	KLHL12	-0.287851507859074	0.0270536212735888
9523	Gardnerella vaginalis	KLK10	0.270115869708041	0.0385424132028115
9527	Gardnerella vaginalis	KLK3	0.415332033858381	0.0010713448508437
9528	Gardnerella vaginalis	KLK5	0.329534758945006	0.0108134189250057
9529	Gardnerella vaginalis	KLK6	0.415602119718549	0.00106250456855391
9532	Gardnerella vaginalis	KLK9	0.363235472385971	0.00468915904298357
9548	Gardnerella vaginalis	KPNA1	0.298174789625496	0.021803800669757
9549	Gardnerella vaginalis	KPNA2	0.355523020601173	0.00572198341679806
9559	Gardnerella vaginalis	KRBA2	-0.339768012091372	0.00846852410787916
9561	Gardnerella vaginalis	KREMEN1	0.392554792984211	0.00210345298136204
9563	Gardnerella vaginalis	KRI1	0.26720494432623	0.0407672862171059
9566	Gardnerella vaginalis	KRT1	-0.281489485375116	0.0307897420847082
9574	Gardnerella vaginalis	KRT17	0.323982994041552	0.0123064181774356
9575	Gardnerella vaginalis	KRT17P3	0.326773881263288	0.0115350458036286
9586	Gardnerella vaginalis	KRT24	0.298895018585944	0.0214722214419258
9643	Gardnerella vaginalis	KYNU	0.292563005642005	0.0245389646151099
9646	Gardnerella vaginalis	L2HGDH	0.379140528595866	0.00306295595873226
9656	Gardnerella vaginalis	LAIR1	0.399997158908841	0.0016960434453745
9675	Gardnerella vaginalis	LANCL3	-0.356543344961808	0.00557478651837954
9676	Gardnerella vaginalis	LAP3	0.262343398843205	0.0447186849489578
9695	Gardnerella vaginalis	LASS6	-0.284160334436778	0.0291718633952704
9697	Gardnerella vaginalis	LAT1-3TM	0.294123501722976	0.0237508132793543
9699	Gardnerella vaginalis	LATS1	-0.269425650287611	0.0390606597976802
9705	Gardnerella vaginalis	LBR	0.412991289736924	0.00115077871740427
9708	Gardnerella vaginalis	LCE1A	-0.265794495945352	0.041882824538555
9712	Gardnerella vaginalis	LCE2C	-0.336016819589038	0.00927085324089412
9715	Gardnerella vaginalis	LCE3D	-0.31996171567905	0.0134958726707461
9723	Gardnerella vaginalis	LCN12	-0.281159380434911	0.0309948133903541
9739	Gardnerella vaginalis	LDLR	0.259792587941619	0.0469145367770296
9741	Gardnerella vaginalis	LDLRAD3	-0.37001762843019	0.00392048928575944
9769	Gardnerella vaginalis	LGALS12	0.276567920812055	0.0339674875715809
9781	Gardnerella vaginalis	LGI3	-0.29877498042587	0.0215271860365495
9822	Gardnerella vaginalis	LIN52	-0.298744970885851	0.0215409457985885
9846	Gardnerella vaginalis	LMAN2	0.344149404934097	0.00760851431638077
9856	Gardnerella vaginalis	LMNB1	0.301895972587811	0.0201362550457377
9863	Gardnerella vaginalis	LMTK2	0.292172881621763	0.0247394128397502
9870	Gardnerella vaginalis	LOC100008589	-0.39978709212871	0.00170649636916276
9872	Gardnerella vaginalis	LOC100049716	-0.318731324538285	0.0138790152282405
9876	Gardnerella vaginalis	LOC100101266	-0.27734816885254	0.0334462194149255
9877	Gardnerella vaginalis	LOC100125556	0.263003608723616	0.0441643067529529
9881	Gardnerella vaginalis	LOC100127888	-0.265584429165222	0.0420510999811819
9885	Gardnerella vaginalis	LOC100127905	-0.293343253682491	0.0241421750680136
9890	Gardnerella vaginalis	LOC100127918	0.30057555282699	0.0207151185255234
9943	Gardnerella vaginalis	LOC100128244	0.357803745642592	0.00539755349858449
9944	Gardnerella vaginalis	LOC100128252	-0.312789435614588	0.0158636265124873
9949	Gardnerella vaginalis	LOC100128266	0.256731614859714	0.0496653034283011
9970	Gardnerella vaginalis	LOC100128370	-0.284460429836965	0.0289946130780363
9978	Gardnerella vaginalis	LOC100128410	0.395705794686171	0.00192135911678363
10035	Gardnerella vaginalis	LOC100128746	-0.271586337168956	0.0374572746539677
10057	Gardnerella vaginalis	LOC100128888	0.273356900030057	0.0361843833498402
10074	Gardnerella vaginalis	LOC100128975	-0.307237670711134	0.0179326276661516
10095	Gardnerella vaginalis	LOC100129067	0.26246343700328	0.0446174661366022
10098	Gardnerella vaginalis	LOC100129083	0.368247065569089	0.00410957653077955
10104	Gardnerella vaginalis	LOC100129101	0.28118938997493	0.0309761235153157
10149	Gardnerella vaginalis	LOC100129361	-0.306157327270462	0.0183609104678476
10156	Gardnerella vaginalis	LOC100129387	-0.280259094234351	0.0315599060430949
10197	Gardnerella vaginalis	LOC100129578	-0.262493446543299	0.0445921908486365
10202	Gardnerella vaginalis	LOC100129608	0.293643349082677	0.0239910121093874
10223	Gardnerella vaginalis	LOC100129697	-0.278128416893025	0.0329316292405175
10227	Gardnerella vaginalis	LOC100129720	0.278518540913268	0.0326768183726668
10249	Gardnerella vaginalis	LOC100129901	0.356603364041845	0.00556623238398557
10295	Gardnerella vaginalis	LOC100130134	0.282869924215975	0.0299444151454974
10311	Gardnerella vaginalis	LOC100130217	0.309668443452647	0.0170000356517081
10332	Gardnerella vaginalis	LOC100130308	0.341958708512735	0.00802848972800238
10334	Gardnerella vaginalis	LOC100130325	0.346940292155834	0.0071013293033386
10345	Gardnerella vaginalis	LOC100130387	0.268615392707107	0.0396763729363923
10348	Gardnerella vaginalis	LOC100130417	0.27644788265198	0.034048279488448
10399	Gardnerella vaginalis	LOC100130712	0.367226741208454	0.00422216158615126
10407	Gardnerella vaginalis	LOC100130758	-0.287671450618962	0.0271538651695805
10418	Gardnerella vaginalis	LOC100130816	-0.292923120122229	0.0243551528491163
10426	Gardnerella vaginalis	LOC100130837	-0.29154268128137	0.025066129229235
10427	Gardnerella vaginalis	LOC100130844	0.317741009717669	0.0141941519039566
10435	Gardnerella vaginalis	LOC100130886	-0.403268198770876	0.0015405068489283
10443	Gardnerella vaginalis	LOC100130921	-0.289862147040325	0.0259551946401663
10481	Gardnerella vaginalis	LOC100131164	0.26360379952399	0.0436652381026731
10504	Gardnerella vaginalis	LOC100131289	0.30372655452895	0.0193565070426005
10550	Gardnerella vaginalis	LOC100131554	-0.259282425761301	0.0473641317995775
10562	Gardnerella vaginalis	LOC100131644	0.329024596764688	0.0109437424947134
10566	Gardnerella vaginalis	LOC100131662	-0.377399975274783	0.00321238278486443
10567	Gardnerella vaginalis	LOC100131672	0.3129694928547	0.0158000974282844
10576	Gardnerella vaginalis	LOC100131707	-0.267324982486304	0.0406734894680401
10597	Gardnerella vaginalis	LOC100131794	-0.32176228808017	0.0129515865353572
10612	Gardnerella vaginalis	LOC100131871	0.320351839699293	0.0133763035367854
10615	Gardnerella vaginalis	LOC100131892	0.259582521161488	0.0470992390531549
10669	Gardnerella vaginalis	LOC100132167	-0.353272305099773	0.00605879884751049
10779	Gardnerella vaginalis	LOC100132707	-0.310208615172983	0.0167985146794196
10780	Gardnerella vaginalis	LOC100132715	0.298024741925403	0.021873422807114
10783	Gardnerella vaginalis	LOC100132724	0.29109253818109	0.0253017176308914
10794	Gardnerella vaginalis	LOC100132771	-0.355282944281024	0.00575710973159655
10813	Gardnerella vaginalis	LOC100132831	0.320621925559461	0.0132940597137035
10850	Gardnerella vaginalis	LOC100132992	0.271646356248993	0.0374135264544103
10910	Gardnerella vaginalis	LOC100133213	0.260722883682197	0.0461036857556237
10913	Gardnerella vaginalis	LOC100133224	-0.360834709184478	0.00499147300512635
10914	Gardnerella vaginalis	LOC100133232	0.331185283646032	0.0104009398579036
10931	Gardnerella vaginalis	LOC100133293	0.2944836162032	0.0235719995191432
10950	Gardnerella vaginalis	LOC100133422	0.276838006672223	0.0337862888685453
10961	Gardnerella vaginalis	LOC100133477	0.297694636985198	0.0220272544585517
10978	Gardnerella vaginalis	LOC100133554	-0.260482807362048	0.0463118297493945
11012	Gardnerella vaginalis	LOC100133697	0.260062673801787	0.0466779344076072
11013	Gardnerella vaginalis	LOC100133716	0.307537766111321	0.0178151828704581
11028	Gardnerella vaginalis	LOC100133788	0.275937720471663	0.0343934309206394
11049	Gardnerella vaginalis	LOC100133896	-0.269605707527723	0.0389249128424121
11051	Gardnerella vaginalis	LOC100133908	-0.262613484703373	0.044491207239419
11067	Gardnerella vaginalis	LOC100133981	-0.25817207278061	0.0483548575521872
11119	Gardnerella vaginalis	LOC100134234	-0.414401738117802	0.00110230381068973
11122	Gardnerella vaginalis	LOC100134252	0.286411049938178	0.0278643450909395
11142	Gardnerella vaginalis	LOC100134357	-0.289562051640138	0.0261167161083047
11145	Gardnerella vaginalis	LOC100134364	-0.302226077528017	0.0199937050970531
11147	Gardnerella vaginalis	LOC100134372	-0.262883570563542	0.0442646806713095
11161	Gardnerella vaginalis	LOC100134466	-0.265824505485371	0.0418588305366921
11170	Gardnerella vaginalis	LOC100134524	0.30237612522811	0.0199291936206809
11171	Gardnerella vaginalis	LOC100134528	0.327794205623923	0.0112636542498471
11172	Gardnerella vaginalis	LOC100134530	0.313779750435204	0.0155169045595549
11173	Gardnerella vaginalis	LOC100134537	0.264894209744792	0.042607930021051
11192	Gardnerella vaginalis	LOC100134660	0.315100170196026	0.0150647198029312
11209	Gardnerella vaginalis	LOC100134768	0.26066286460216	0.0461556497304873
11247	Gardnerella vaginalis	LOC121906	0.268945497647313	0.0394245659927896
11279	Gardnerella vaginalis	LOC136143	-0.315640341916362	0.0148830176154423
11281	Gardnerella vaginalis	LOC138864	0.262313389303187	0.044744019086817
11327	Gardnerella vaginalis	LOC151760	-0.276357854031924	0.0341089782923034
11334	Gardnerella vaginalis	LOC153684	0.275157472431177	0.0349269342676542
11350	Gardnerella vaginalis	LOC169834	-0.261022979082384	0.0458445846933562
11361	Gardnerella vaginalis	LOC201725	0.259342444841339	0.0473110559288561
11363	Gardnerella vaginalis	LOC202134	-0.290792442780904	0.0254598105105639
11364	Gardnerella vaginalis	LOC202181	-0.301835953507774	0.0201622657415799
11395	Gardnerella vaginalis	LOC283050	-0.320261811079237	0.0134038152286587
11416	Gardnerella vaginalis	LOC283788	-0.276357854031924	0.0341089782923034
11435	Gardnerella vaginalis	LOC284296	0.265254324225016	0.0423166575910103
11465	Gardnerella vaginalis	LOC285556	-0.285180658797413	0.028572890590279
11509	Gardnerella vaginalis	LOC339843	-0.330645111925696	0.0105344069026386
11520	Gardnerella vaginalis	LOC341230	0.263483761363915	0.0437646792093261
11524	Gardnerella vaginalis	LOC341457	0.257691920140312	0.0487884949353616
11530	Gardnerella vaginalis	LOC342934	0.30597727003035	0.0184331314767475
11537	Gardnerella vaginalis	LOC344165	0.39459544170548	0.00198385133233096
11619	Gardnerella vaginalis	LOC388572	0.328784520444539	0.0110055398174667
11630	Gardnerella vaginalis	LOC388849	0.28184959985534	0.0305673223299316
11633	Gardnerella vaginalis	LOC388923	0.278548550453287	0.0326572857951765
11648	Gardnerella vaginalis	LOC389141	0.3386876686507	0.00869315165410797
11685	Gardnerella vaginalis	LOC389873	-0.264684142964662	0.0427785996320149
11717	Gardnerella vaginalis	LOC390940	0.285750840057767	0.0282426845977131
11725	Gardnerella vaginalis	LOC391075	0.262133332063075	0.0448962714687179
11730	Gardnerella vaginalis	LOC391160	0.263723837684064	0.0435659828068712
11735	Gardnerella vaginalis	LOC391358	0.310388672413095	0.0167317961819238
11754	Gardnerella vaginalis	LOC391817	-0.265764486405334	0.0419068298694385
11775	Gardnerella vaginalis	LOC392843	-0.289051889459821	0.0263932432481282
11776	Gardnerella vaginalis	LOC392871	0.273927081290412	0.035782190274957
11780	Gardnerella vaginalis	LOC399748	0.322152412100413	0.0128361817295298
11783	Gardnerella vaginalis	LOC399829	0.299105085366075	0.0213763195645505
11790	Gardnerella vaginalis	LOC399988	0.277858331032857	0.0331090048915526
11792	Gardnerella vaginalis	LOC400013	0.275007424731084	0.0350303154469933
11812	Gardnerella vaginalis	LOC400578	0.342378842072996	0.00794641569568449
11825	Gardnerella vaginalis	LOC400831	-0.444141192276303	0.00042543780972751
11828	Gardnerella vaginalis	LOC400890	0.306097308190425	0.0183849573047634
11835	Gardnerella vaginalis	LOC401002	-0.285420735117562	0.0284334641505137
11836	Gardnerella vaginalis	LOC401007	0.337697353830084	0.00890359490187945
11848	Gardnerella vaginalis	LOC401152	-0.301535858107587	0.0202927476579651
11869	Gardnerella vaginalis	LOC401537	0.281969638015415	0.0304934815368536
11871	Gardnerella vaginalis	LOC401588	0.258652225420909	0.0479243762563696
11926	Gardnerella vaginalis	LOC439950	-0.328874549064595	0.0109823305497469
11941	Gardnerella vaginalis	LOC440093	0.296794350784638	0.0224514583015026
11989	Gardnerella vaginalis	LOC440577	0.275487577371383	0.0347003879508802
11995	Gardnerella vaginalis	LOC440731	0.28569082097773	0.0282772917151506
12026	Gardnerella vaginalis	LOC441061	0.301175743627363	0.0204502717551089
12070	Gardnerella vaginalis	LOC441484	0.274707329330897	0.0352378406741436
12091	Gardnerella vaginalis	LOC441736	0.339047783130924	0.00861770671970885
12094	Gardnerella vaginalis	LOC441762	0.372118296231497	0.00370615460373534
12095	Gardnerella vaginalis	LOC441763	-0.26291358010356	0.0442395696407732
12162	Gardnerella vaginalis	LOC550643	-0.313629702735111	0.0155690172425069
12197	Gardnerella vaginalis	LOC641733	-0.377970156535138	0.00316273573379672
12208	Gardnerella vaginalis	LOC641798	0.268735430867182	0.0395846535026759
12211	Gardnerella vaginalis	LOC641804	-0.359274213103507	0.00519705535922972
12225	Gardnerella vaginalis	LOC641931	0.280349122854407	0.0315030125129242
12234	Gardnerella vaginalis	LOC641975	0.304206707169249	0.0191562867764417
12242	Gardnerella vaginalis	LOC641994	-0.308828176332124	0.0173176156438404
12252	Gardnerella vaginalis	LOC642032	0.298714961345832	0.0215547130122571
12261	Gardnerella vaginalis	LOC642082	-0.267114915706174	0.04083775081418
12270	Gardnerella vaginalis	LOC642112	0.268195259146846	0.0399987744218146
12302	Gardnerella vaginalis	LOC642299	-0.396366004566582	0.00188504115828243
12311	Gardnerella vaginalis	LOC642342	-0.339888050251446	0.00844388011615951
12344	Gardnerella vaginalis	LOC642447	0.316930752137165	0.0144565425921219
12364	Gardnerella vaginalis	LOC642538	-0.28004902745422	0.0316929912415296
12387	Gardnerella vaginalis	LOC642712	-0.396125928246432	0.0018981760675149
12394	Gardnerella vaginalis	LOC642743	0.374098925872729	0.00351363131776206
12409	Gardnerella vaginalis	LOC642788	0.269365631207574	0.0391059956547648
12439	Gardnerella vaginalis	LOC642921	0.319841677518975	0.0135328476004642
12460	Gardnerella vaginalis	LOC643008	-0.309878510232777	0.0169214223811709
12470	Gardnerella vaginalis	LOC643039	-0.278578559993305	0.0326377629507578
12477	Gardnerella vaginalis	LOC643130	-0.273176842789945	0.0363121682175467
12481	Gardnerella vaginalis	LOC643150	-0.311829130333991	0.0162061531817325
12485	Gardnerella vaginalis	LOC643161	-0.27938881757381	0.0321143120191245
12493	Gardnerella vaginalis	LOC643222	0.392434754824136	0.00211068469216261
12494	Gardnerella vaginalis	LOC643224	0.28953204210012	0.0261329146639918
12506	Gardnerella vaginalis	LOC643300	0.262673503783411	0.0444407859054193
12510	Gardnerella vaginalis	LOC643313	0.261143017242459	0.0457412791238474
12512	Gardnerella vaginalis	LOC643332	-0.344689576654434	0.00750795332011073
12524	Gardnerella vaginalis	LOC643388	-0.292472977021949	0.0245850999139417
12530	Gardnerella vaginalis	LOC643420	0.346250072735404	0.00722393100801251
12532	Gardnerella vaginalis	LOC643423	-0.265884524565408	0.0418108765045328
12533	Gardnerella vaginalis	LOC643424	-0.303486478208801	0.0194572827780767
12550	Gardnerella vaginalis	LOC643501	-0.296344207684358	0.0226661391989703
12595	Gardnerella vaginalis	LOC643815	-0.291572690821389	0.0250504892774248
12604	Gardnerella vaginalis	LOC643855	0.270566012808321	0.0382075005150691
12655	Gardnerella vaginalis	LOC644033	-0.279418827113828	0.0320950602309941
12678	Gardnerella vaginalis	LOC644101	0.318311190978023	0.0140119675695912
12685	Gardnerella vaginalis	LOC644131	0.408849973214348	0.00130438630944054
12689	Gardnerella vaginalis	LOC644152	-0.315760380076436	0.0148428955691678
12700	Gardnerella vaginalis	LOC644224	0.35288218107953	0.00611891478444333
12780	Gardnerella vaginalis	LOC644589	-0.260482807362048	0.0463118297493945
12832	Gardnerella vaginalis	LOC644779	0.292262910241819	0.0246930334577967
12840	Gardnerella vaginalis	LOC644813	-0.302106039367942	0.0200454419297381
12846	Gardnerella vaginalis	LOC644846	0.327554129303773	0.0113270096016126
12864	Gardnerella vaginalis	LOC644931	0.304656850269529	0.0189701832140549
12901	Gardnerella vaginalis	LOC645133	-0.457825542524816	0.0002664219710055
12907	Gardnerella vaginalis	LOC645153	-0.375839479193812	0.00335181113216733
12909	Gardnerella vaginalis	LOC645159	-0.314469969855634	0.0152791060961233
12949	Gardnerella vaginalis	LOC645320	-0.295683997803947	0.0229841435999167
12955	Gardnerella vaginalis	LOC645362	-0.278038388272969	0.0329906662714865
12988	Gardnerella vaginalis	LOC645558	-0.339768012091372	0.00846852410787916
13025	Gardnerella vaginalis	LOC645762	0.301625886727643	0.0202535280101181
13027	Gardnerella vaginalis	LOC645799	0.292532996101987	0.0245543349290028
13035	Gardnerella vaginalis	LOC645863	-0.286921212118495	0.0275749129641865
13067	Gardnerella vaginalis	LOC646049	0.352732133379437	0.00614217513443122
13086	Gardnerella vaginalis	LOC646145	0.348650835936898	0.00680529534608834
13089	Gardnerella vaginalis	LOC646178	-0.26990580292791	0.0386995348095347
13100	Gardnerella vaginalis	LOC646214	0.350541436958074	0.00649070938122954
13101	Gardnerella vaginalis	LOC646223	0.344389481254247	0.00756367638120662
13112	Gardnerella vaginalis	LOC646296	0.370947924170769	0.00382425402947128
13153	Gardnerella vaginalis	LOC646501	0.287821498319056	0.027070306966082
13169	Gardnerella vaginalis	LOC646572	0.378960471355754	0.00307812248415792
13174	Gardnerella vaginalis	LOC646617	0.30981849115274	0.0169438515652412
13181	Gardnerella vaginalis	LOC646672	0.265884524565408	0.0418108765045328
13182	Gardnerella vaginalis	LOC646674	-0.306517441750686	0.0182171914503647
13215	Gardnerella vaginalis	LOC646813	-0.283950267656647	0.0292964778732089
13223	Gardnerella vaginalis	LOC646853	0.376889813094465	0.00325738839890626
13233	Gardnerella vaginalis	LOC646895	-0.27194645164918	0.0371954198755722
13241	Gardnerella vaginalis	LOC646926	-0.350451408338018	0.00650539578762717
13250	Gardnerella vaginalis	LOC646956	0.283770210416535	0.029403644791777
13258	Gardnerella vaginalis	LOC647008	0.288661765439578	0.0266063628747939
13265	Gardnerella vaginalis	LOC647042	0.268675411787145	0.039630491300542
13267	Gardnerella vaginalis	LOC647060	-0.319271496258621	0.0137096704775084
13268	Gardnerella vaginalis	LOC647070	-0.325123356562261	0.0119860209341263
13315	Gardnerella vaginalis	LOC647307	-0.343309137813575	0.00776727843016233
13336	Gardnerella vaginalis	LOC647460	-0.303936621309081	0.0192686927486841
13372	Gardnerella vaginalis	LOC647691	0.27914874125366	0.0322686733719259
13389	Gardnerella vaginalis	LOC647859	-0.275757663231551	0.0345159416600064
13400	Gardnerella vaginalis	LOC647942	0.292412957941912	0.0246158973970758
13410	Gardnerella vaginalis	LOC647974	-0.290132232900493	0.025810544847158
13443	Gardnerella vaginalis	LOC648213	0.317080799837258	0.0144076400097639
13478	Gardnerella vaginalis	LOC648526	0.358914098623283	0.00524554157012413
13480	Gardnerella vaginalis	LOC648581	-0.322182421640432	0.0128273412331287
13496	Gardnerella vaginalis	LOC648691	-0.265224314684998	0.0423408675073033
13503	Gardnerella vaginalis	LOC648716	-0.329954892505267	0.0107071039208757
13518	Gardnerella vaginalis	LOC648822	0.281549504455154	0.0307525784830049
13533	Gardnerella vaginalis	LOC648963	0.3454398151549	0.00737021037076993
13538	Gardnerella vaginalis	LOC648987	0.273596976350206	0.036014584100127
13558	Gardnerella vaginalis	LOC649159	-0.285720830517749	0.028259983713653
13559	Gardnerella vaginalis	LOC649160	0.267144925246192	0.0408142514612388
13571	Gardnerella vaginalis	LOC649214	0.286261002238085	0.0279499557638645
13664	Gardnerella vaginalis	LOC650111	-0.276327844491905	0.0341292312210181
13670	Gardnerella vaginalis	LOC650146	0.290252271060568	0.0257464741840889
13672	Gardnerella vaginalis	LOC650155	-0.278338483673156	0.0327942184352453
13705	Gardnerella vaginalis	LOC650517	0.286561097638271	0.0277789545700871
13728	Gardnerella vaginalis	LOC650737	-0.418783130960528	0.00096321701137857
13736	Gardnerella vaginalis	LOC650795	-0.257241777040032	0.0491979108984402
13751	Gardnerella vaginalis	LOC650853	0.283019971916068	0.0298537132127505
13778	Gardnerella vaginalis	LOC651123	0.297604608365142	0.0220693671696115
13787	Gardnerella vaginalis	LOC651186	0.25907235898117	0.0475502812598013
13819	Gardnerella vaginalis	LOC651483	-0.301865963047793	0.0201492568289582
13900	Gardnerella vaginalis	LOC652222	-0.285390725577543	0.028450861198224
13901	Gardnerella vaginalis	LOC652224	0.388413476461634	0.00236613904263111
13906	Gardnerella vaginalis	LOC652260	0.305737193710201	0.0185298024736305
13922	Gardnerella vaginalis	LOC652335	-0.273386909570076	0.0361631221882504
13929	Gardnerella vaginalis	LOC652388	-0.290612385540792	0.0255550649278359
13962	Gardnerella vaginalis	LOC652607	0.27170637532903	0.0373698205896243
13964	Gardnerella vaginalis	LOC652614	-0.351051599138391	0.00640803342927547
13972	Gardnerella vaginalis	LOC652645	0.275517586911401	0.034679853542664
13992	Gardnerella vaginalis	LOC652704	-0.292292919781837	0.024677589963543
14009	Gardnerella vaginalis	LOC652797	-0.281459475835098	0.0308083379550794
14031	Gardnerella vaginalis	LOC652886	0.32809430102411	0.0111848909148657
14032	Gardnerella vaginalis	LOC652889	0.281369447215042	0.0308641818870141
14038	Gardnerella vaginalis	LOC652905	-0.29562397872391	0.0230132391972559
14067	Gardnerella vaginalis	LOC653110	-0.261473122182664	0.0454581727200048
14116	Gardnerella vaginalis	LOC653303	0.416082272358847	0.00104695052363907
14132	Gardnerella vaginalis	LOC653352	-0.269545688447686	0.0389701184219736
14134	Gardnerella vaginalis	LOC653354	-0.281669542615228	0.0306783637360757
14139	Gardnerella vaginalis	LOC653381	-0.413891575937484	0.00111962097048516
14158	Gardnerella vaginalis	LOC653464	-0.285480754197599	0.0283986968123113
14170	Gardnerella vaginalis	LOC653501	-0.281429466295079	0.0308269432098792
14171	Gardnerella vaginalis	LOC653505	0.270205898328097	0.0384752370963135
14189	Gardnerella vaginalis	LOC653583	-0.258742254040965	0.047844011048382
14196	Gardnerella vaginalis	LOC653620	0.257391824740125	0.0490611282685311
14210	Gardnerella vaginalis	LOC653657	-0.266124600885558	0.041619512762165
14218	Gardnerella vaginalis	LOC653695	0.275727653691532	0.034536395350852
14236	Gardnerella vaginalis	LOC653800	-0.323172736461048	0.0125385317884568
14245	Gardnerella vaginalis	LOC653874	0.358163860122816	0.00534783360573125
14252	Gardnerella vaginalis	LOC653884	0.260032664261768	0.0467041751954663
14253	Gardnerella vaginalis	LOC653886	-0.277258140232484	0.0335060237084277
14262	Gardnerella vaginalis	LOC653941	0.292593015182024	0.024523602415871
14274	Gardnerella vaginalis	LOC654069	-0.270896117748526	0.0379634315192154
14276	Gardnerella vaginalis	LOC654078	0.259132378061208	0.0474970347148199
14325	Gardnerella vaginalis	LOC727753	-0.259522502081451	0.0471521203445777
14342	Gardnerella vaginalis	LOC727820	0.264384047564475	0.0430233888739141
14347	Gardnerella vaginalis	LOC727828	-0.32605365230284	0.0117299999962539
14372	Gardnerella vaginalis	LOC727913	0.280619208714575	0.0313328454359229
14464	Gardnerella vaginalis	LOC728255	-0.270656041428377	0.0381408078190386
14474	Gardnerella vaginalis	LOC728323	-0.351471732698653	0.00634064125930963
14477	Gardnerella vaginalis	LOC728343	0.293283234602453	0.0241725039051554
14498	Gardnerella vaginalis	LOC728454	0.262943589643579	0.0442144703134824
14510	Gardnerella vaginalis	LOC728498	0.299105085366075	0.0213763195645505
14522	Gardnerella vaginalis	LOC728533	0.319211477178583	0.0137283984227339
14561	Gardnerella vaginalis	LOC728677	0.316840723517109	0.0144859524694817
14598	Gardnerella vaginalis	LOC728790	0.272456613829497	0.0368270569963682
14605	Gardnerella vaginalis	LOC728816	0.332385665246779	0.0101095790177927
14609	Gardnerella vaginalis	LOC728825	0.329084615844726	0.0109283401386183
14624	Gardnerella vaginalis	LOC728895	-0.271616346708974	0.0374353952604585
14656	Gardnerella vaginalis	LOC729010	0.289171927619896	0.0263279575109207
14673	Gardnerella vaginalis	LOC729096	0.26855537362707	0.03972229844082
14681	Gardnerella vaginalis	LOC729142	0.262943589643579	0.0442144703134824
14702	Gardnerella vaginalis	LOC729217	-0.30711763255106	0.0179797900781748
14807	Gardnerella vaginalis	LOC729687	0.342588908853127	0.00790565361682308
14832	Gardnerella vaginalis	LOC729815	-0.279088722173623	0.0323073602446735
14833	Gardnerella vaginalis	LOC729816	0.336797067629523	0.00909873586541114
14856	Gardnerella vaginalis	LOC729948	0.320321830159274	0.0133854686986491
14873	Gardnerella vaginalis	LOC730024	-0.468238852911294	0.00018410920130262
14914	Gardnerella vaginalis	LOC730235	0.300455514666915	0.020768435646038
14964	Gardnerella vaginalis	LOC730525	-0.353272305099773	0.00605879884751049
14969	Gardnerella vaginalis	LOC730704	-0.257901986920442	0.0485983891857045
14971	Gardnerella vaginalis	LOC730743	-0.26540437192511	0.0421957789144894
14986	Gardnerella vaginalis	LOC730953	0.280889294574743	0.0311634465977838
14987	Gardnerella vaginalis	LOC730964	-0.269695736147779	0.0388571857727729
15000	Gardnerella vaginalis	Numeric.y	0.725105626938729	8.33219889816166e-11
15010	Gardnerella vaginalis	LOC731314	0.402668007970502	0.00156804994181202
15014	Gardnerella vaginalis	LOC731444	0.378030175615175	0.00315754953134058
15021	Gardnerella vaginalis	LOC731631	0.272096499349273	0.0370867622980407
15028	Gardnerella vaginalis	LOC731742	-0.278308474133137	0.0328138192458165
15095	Gardnerella vaginalis	LOC92497	-0.42346461920344	0.00083226373544363
15133	Gardnerella vaginalis	LPL	-0.317080799837258	0.0144076400097639
15152	Gardnerella vaginalis	LRIG3	-0.421453980022189	0.0008863984226322
15154	Gardnerella vaginalis	LRMP	-0.259432473461395	0.0472315334112933
15165	Gardnerella vaginalis	LRP8	0.280829275494706	0.031201024526661
15171	Gardnerella vaginalis	LRRC14B	0.385082417519562	0.00259823526510525
15179	Gardnerella vaginalis	LRRC20	-0.370287714290358	0.00389233190652497
15249	Gardnerella vaginalis	LSS	0.26381386630412	0.0434916631228699
15251	Gardnerella vaginalis	LTA	0.330615102385678	0.0105418650152855
15252	Gardnerella vaginalis	LTA4H	0.319271496258621	0.0137096704775084
15266	Gardnerella vaginalis	LUM	0.28863175589956	0.0266228164441637
15282	Gardnerella vaginalis	LYAR	0.341298498632324	0.00815895577111766
15285	Gardnerella vaginalis	LYNX1	0.257331805660088	0.0491158039954177
15306	Gardnerella vaginalis	LYST	-0.264233999864382	0.0431462149389415
15310	Gardnerella vaginalis	LZIC	-0.315490294216268	0.0149333009312558
15314	Gardnerella vaginalis	M6PR	0.284220353516815	0.0291363409108153
15318	Gardnerella vaginalis	MACROD1	-0.324043013121589	0.0122893729253697
15321	Gardnerella vaginalis	MAD2L1	0.343729271373836	0.0076875388858777
15350	Gardnerella vaginalis	MAGI1	-0.278908664933511	0.0324236530083539
15358	Gardnerella vaginalis	MAK10	-0.269245593047499	0.0391967978598118
15361	Gardnerella vaginalis	MAL2	-0.375149259773383	0.00341517351938511
15363	Gardnerella vaginalis	MALL	-0.280199075154314	0.0315978826944425
15381	Gardnerella vaginalis	MANEA	-0.264474076184531	0.0429498314061143
15384	Gardnerella vaginalis	MAOA	-0.259282425761301	0.0473641317995775
15390	Gardnerella vaginalis	MAP1LC3C	0.349911236617682	0.00659412663194498
15410	Gardnerella vaginalis	MAP3K6	0.358914098623283	0.00524554157012413
15421	Gardnerella vaginalis	MAP4K4	-0.259582521161488	0.0470992390531549
15424	Gardnerella vaginalis	MAP7	-0.3409383841521	0.00823089447836565
15431	Gardnerella vaginalis	MAPK10	-0.301265772247419	0.020410793739199
15461	Gardnerella vaginalis	MARS2	0.290552366460754	0.0255868830089112
15469	Gardnerella vaginalis	MAST4	0.31320956917485	0.015715730846209
15478	Gardnerella vaginalis	MAX	-0.316840723517109	0.0144859524694818
15490	Gardnerella vaginalis	MBLAC1	-0.27215651842931	0.0370433729840316
15502	Gardnerella vaginalis	MBTPS2	-0.289772118420269	0.026003562576164
15504	Gardnerella vaginalis	MCAM	0.268525364087051	0.0397452776533131
15517	Gardnerella vaginalis	MCM10	0.431867290408667	0.00063686635252908
15518	Gardnerella vaginalis	MCM2	0.27959888435394	0.0319797515679115
15519	Gardnerella vaginalis	MCM3	0.394745489405574	0.00197530169418314
15520	Gardnerella vaginalis	MCM3AP	0.343579223673743	0.00771593494135227
15524	Gardnerella vaginalis	MCM6	0.265494400545166	0.042123388292784
15525	Gardnerella vaginalis	MCM7	0.410740574235524	0.00123211277489144
15547	Gardnerella vaginalis	MDN1	0.283110000536124	0.0297994024828524
15550	Gardnerella vaginalis	ME1	-0.317230847537351	0.0143588794902133
15596	Gardnerella vaginalis	MEIS1	-0.281579513995172	0.0307340107445519
15601	Gardnerella vaginalis	MEMO1	0.280769256414668	0.0312386402930476
15614	Gardnerella vaginalis	METRNL	-0.321642249920096	0.012987274944944
15623	Gardnerella vaginalis	METTL2B	0.286351030858141	0.0278985629177271
15628	Gardnerella vaginalis	METTL7A	-0.315160189276063	0.0150444372136391
15646	Gardnerella vaginalis	MFSD1	-0.467578643030883	0.00018854023327644
15666	Gardnerella vaginalis	MGC102966	0.339768012091372	0.00846852410787913
15711	Gardnerella vaginalis	MGC40489	0.46223694490756	0.0002281420696023
15714	Gardnerella vaginalis	MGC42367	-0.262373408383224	0.0446933625889367
15718	Gardnerella vaginalis	MGC4677	0.307717823351433	0.017745031336833
15734	Gardnerella vaginalis	MGLL	-0.345139719754714	0.00742504051138385
15750	Gardnerella vaginalis	MICALL1	0.374278983112841	0.00349657639350426
15755	Gardnerella vaginalis	MID2	-0.302856277868409	0.0197239440501633
15758	Gardnerella vaginalis	MIER2	0.279898979754127	0.0317883386031491
15762	Gardnerella vaginalis	MIIP	0.293913434942845	0.0238556492367246
15803	Gardnerella vaginalis	MIR1914	0.296704322164582	0.0224942563045342
15815	Gardnerella vaginalis	MIR212	0.321012049579704	0.0131760313168365
15879	Gardnerella vaginalis	MIR663B	0.352762142919456	0.00613751687449073
15884	Gardnerella vaginalis	MIR876	-0.316330561336791	0.0146535801831544
15888	Gardnerella vaginalis	MIR943	0.303696544988931	0.0193690796831468
15901	Gardnerella vaginalis	MKI67	0.437419055312121	0.00053163078861572
15910	Gardnerella vaginalis	MKRN2	-0.272486623369516	0.0368054831114894
15914	Gardnerella vaginalis	MLC1	0.273596976350206	0.036014584100127
15927	Gardnerella vaginalis	MLLT1	-0.417012568099426	0.00101739673748519
15933	Gardnerella vaginalis	MLPH	-0.495727591568395	6.5437660512109e-05
15958	Gardnerella vaginalis	MMP25	0.410410469295319	0.00124446656246941
15967	Gardnerella vaginalis	MN1	-0.278848645853473	0.0324624947411644
15969	Gardnerella vaginalis	MND1	0.286411049938178	0.0278643450909395
15974	Gardnerella vaginalis	MOAP1	-0.346220063195386	0.00722930319904283
16003	Gardnerella vaginalis	MOSPD2	-0.324373118061794	0.0121959874465956
16005	Gardnerella vaginalis	MOV10	0.277828321492839	0.0331287623319217
16037	Gardnerella vaginalis	MRAP2	-0.290492347380717	0.025618734438919
16101	Gardnerella vaginalis	MRPS10	-0.322482517040618	0.0127392242784806
16105	Gardnerella vaginalis	MRPS15	0.273416919110094	0.0361418713928045
16124	Gardnerella vaginalis	MRPS35	0.294693682983331	0.0234682175480186
16127	Gardnerella vaginalis	MRPS6	0.266994877546099	0.0409318598549796
16147	Gardnerella vaginalis	MSH6	0.326593824023176	0.0115835201070748
16158	Gardnerella vaginalis	MSN	0.378660375955567	0.00310354817035902
16183	Gardnerella vaginalis	MTA1	-0.256641586239658	0.0497481595161294
16185	Gardnerella vaginalis	MTA3	-0.334936476148366	0.00951383412982107
16199	Gardnerella vaginalis	MTHFD1	0.285990916377917	0.0281046111348209
16235	Gardnerella vaginalis	MTX1	0.300065390646673	0.0209425210882357
16238	Gardnerella vaginalis	MUC1	0.310388672413095	0.0167317961819238
16241	Gardnerella vaginalis	MUC15	-0.261803227122869	0.0451765052501888
16242	Gardnerella vaginalis	MUC16	-0.273446928650113	0.0361206309597692
16259	Gardnerella vaginalis	MUTYH	0.303036335108521	0.0196474400388945
16291	Gardnerella vaginalis	MYH13	-0.27914874125366	0.0322686733719259
16313	Gardnerella vaginalis	MYO1C	0.276928035292279	0.033726068367388
16314	Gardnerella vaginalis	MYO1D	-0.316480609036885	0.0146041060315312
16317	Gardnerella vaginalis	MYO1G	-0.305257041069902	0.0187244403722691
16321	Gardnerella vaginalis	MYO5B	-0.368367103729163	0.00409650712817737
16340	Gardnerella vaginalis	MYST4	-0.382711663858087	0.00277554489867459
16365	Gardnerella vaginalis	NAF1	0.268135240066809	0.0400450078636183
16374	Gardnerella vaginalis	NAMPT	0.307417727951246	0.017862081836468
16402	Gardnerella vaginalis	NAT13	0.337727363370102	0.00889715335212325
16421	Gardnerella vaginalis	NBPF11	-0.256731614859714	0.0496653034283011
16440	Gardnerella vaginalis	NCAPG	0.299915342946579	0.0210098057972875
16468	Gardnerella vaginalis	NCOA7	0.271886432569142	0.0372389567025606
16490	Gardnerella vaginalis	NDC80	0.32989487342523	0.0107222361781358
16540	Gardnerella vaginalis	NDUFS7	0.296044112284171	0.0228102222874192
16543	Gardnerella vaginalis	NDUFV2	0.293103177362341	0.0242636833793633
16550	Gardnerella vaginalis	NEDD1	-0.263333713663822	0.0438892422705306
16552	Gardnerella vaginalis	NEDD4L	-0.288331660499373	0.0267878231102875
16562	Gardnerella vaginalis	NEK2	0.318251171897986	0.0140310497878668
16570	Gardnerella vaginalis	NELL1	-0.282329752495639	0.0302728533507834
16579	Gardnerella vaginalis	NEU4	-0.278038388272969	0.0329906662714865
16595	Gardnerella vaginalis	NFE2	0.276417873111961	0.0340685024296904
16596	Gardnerella vaginalis	NFE2L1	0.473490522414561	0.00015211269461308
16604	Gardnerella vaginalis	NFKB1	0.330735140545752	0.0105120599657943
16606	Gardnerella vaginalis	NFKBIA	0.290372309220642	0.0256825374528712
16617	Gardnerella vaginalis	NFYA	-0.290162242440512	0.0257945146135375
16645	Gardnerella vaginalis	NINL	-0.258982330361115	0.0476302426540965
16649	Gardnerella vaginalis	NIPA2	0.259852607021656	0.0468618737796619
16653	Gardnerella vaginalis	NIPBL	0.300275457426803	0.020848629607871
16661	Gardnerella vaginalis	NKIRAS1	-0.480452735698893	0.00011753386381073
16682	Gardnerella vaginalis	NLRP3	0.299555228466355	0.0211720374790094
16703	Gardnerella vaginalis	NMT2	-0.273626985890225	0.0359934057631887
16725	Gardnerella vaginalis	NOMO2	-0.293493301382584	0.0240664934285788
16726	Gardnerella vaginalis	NOMO3	-0.285090630177357	0.0286253230519307
16732	Gardnerella vaginalis	NOP56	0.385502551079824	0.00256788678889602
16748	Gardnerella vaginalis	NOX5	0.310238624713001	0.0167873791705871
16751	Gardnerella vaginalis	NP	0.381631320417415	0.00285985258201879
16752	Gardnerella vaginalis	NPAL3	-0.393905222285051	0.00202360692784691
16776	Gardnerella vaginalis	NPR1	0.328454415504333	0.0110910037258368
16794	Gardnerella vaginalis	NR2C2	-0.285330706497506	0.028485682068218
16795	Gardnerella vaginalis	NR2C2AP	0.281789580775303	0.0306042987413455
16799	Gardnerella vaginalis	NR3C1	-0.32446314668185	0.0121706251397837
16810	Gardnerella vaginalis	NRBP2	0.339948069331484	0.00843158154503185
16833	Gardnerella vaginalis	NSF	0.263753847224083	0.0435411979865424
16870	Gardnerella vaginalis	NUAK1	-0.432227404888891	0.00062950721958501
16882	Gardnerella vaginalis	NUDT1	0.304836907509641	0.0188961738090314
16886	Gardnerella vaginalis	NUDT14	-0.472080074033684	0.00016016383750478
16920	Gardnerella vaginalis	NUP37	0.307627794731377	0.0177800775968435
16934	Gardnerella vaginalis	NUSAP1	0.383311854658461	0.00272966827812947
16942	Gardnerella vaginalis	NXT1	0.283920258116629	0.0293143162780068
16955	Gardnerella vaginalis	OAZ3	-0.267865154206641	0.0402536047008506
16962	Gardnerella vaginalis	OCA2	-0.338387573250513	0.00875646063287435
17006	Gardnerella vaginalis	OPHN1	-0.336707039009467	0.00911845281463562
17042	Gardnerella vaginalis	OR2T12	-0.279808951134071	0.0318456618380205
17066	Gardnerella vaginalis	OR52W1	0.382921730638218	0.00275941071052253
17068	Gardnerella vaginalis	OR5AR1	-0.282719876515882	0.0300353475224825
17077	Gardnerella vaginalis	OR7E156P	-0.268345306846939	0.039883383613254
17105	Gardnerella vaginalis	OSBPL1A	-0.320111763379143	0.0134497762098912
17116	Gardnerella vaginalis	OSGEPL1	-0.340218155191652	0.00837643072433134
17164	Gardnerella vaginalis	P2RY5	0.354622734400613	0.00585468469613822
17165	Gardnerella vaginalis	P2RY6	0.324703223002	0.0121032145903237
17181	Gardnerella vaginalis	PABPC4L	-0.274707329330897	0.0352378406741436
17194	Gardnerella vaginalis	PAF1	0.262643494243392	0.0444659907031402
17197	Gardnerella vaginalis	PAFAH1B3	0.398346634207814	0.00177974047832388
17242	Gardnerella vaginalis	PAR5	-0.262673503783411	0.0444407859054193
17249	Gardnerella vaginalis	PARL	0.272906756929777	0.0365045472514792
17252	Gardnerella vaginalis	PARP1	0.280979323194799	0.0311071505872329
17264	Gardnerella vaginalis	PARP9	0.335026504768422	0.00949337673567537
17282	Gardnerella vaginalis	PAX9	0.258262101400666	0.04827390239696
17293	Gardnerella vaginalis	PCAF	-0.32740408160368	0.0113667628711921
17321	Gardnerella vaginalis	PCDHB17	-0.286291011778103	0.0279328159964255
17328	Gardnerella vaginalis	PCDHB6	-0.261953274822963	0.0450489488436977
17344	Gardnerella vaginalis	PCGF5	-0.296554274464488	0.0225657396899084
17348	Gardnerella vaginalis	PCK2	0.316330561336791	0.0146535801831544
17352	Gardnerella vaginalis	PCMTD1	-0.298955037665982	0.0214447837728213
17376	Gardnerella vaginalis	PCYT1A	0.356423306801733	0.00559192942616374
17389	Gardnerella vaginalis	PDCL	-0.270235907868115	0.0384528665962969
17405	Gardnerella vaginalis	PDE6D	0.276417873111961	0.0340685024296904
17415	Gardnerella vaginalis	PDGFC	-0.355553030141192	0.0057176058810531
17421	Gardnerella vaginalis	PDHA2	0.281279418594986	0.0309201103750083
17434	Gardnerella vaginalis	PDLIM2	-0.333015865587171	0.00995946579861803
17436	Gardnerella vaginalis	PDLIM5	-0.287551412458887	0.0272208676265728
17437	Gardnerella vaginalis	PDLIM7	0.278608569533324	0.0326182498357851
17451	Gardnerella vaginalis	PDYN	0.283530134096386	0.0295470444298274
17456	Gardnerella vaginalis	PDZK1IP1	0.316270542256754	0.0146734100679437
17461	Gardnerella vaginalis	PEBP1	-0.330705131005734	0.010519504380175
17489	Gardnerella vaginalis	PEX13	0.339017773590905	0.00862397196723467
17503	Gardnerella vaginalis	PFDN2	0.28659110717829	0.0277619028462569
17546	Gardnerella vaginalis	PGS1	-0.260302750121936	0.0464684425746341
17548	Gardnerella vaginalis	PHACTR1	-0.287341345678757	0.0273384560686963
17549	Gardnerella vaginalis	PHACTR2	-0.259252416221282	0.0473906880045667
17556	Gardnerella vaginalis	PHC3	-0.277378178392559	0.0334263044125666
17575	Gardnerella vaginalis	PHF5A	0.339377888071129	0.00854904991723165
17582	Gardnerella vaginalis	PHKA2	-0.272186527969329	0.0370216941084912
17586	Gardnerella vaginalis	PHLDA2	0.30441677394938	0.0190692460481919
17604	Gardnerella vaginalis	PI4K2A	0.2665147249058	0.0413100863997529
17605	Gardnerella vaginalis	PI4K2B	0.29787469422531	0.0219432331243294
17607	Gardnerella vaginalis	PI4KAP1	0.285150649257394	0.0285903591248427
17608	Gardnerella vaginalis	PI4KAP2	0.257661910600293	0.0488157024370759
17617	Gardnerella vaginalis	PID1	-0.32785422470396	0.0112478633475342
17621	Gardnerella vaginalis	PIGC	-0.292923120122229	0.0243551528491163
17643	Gardnerella vaginalis	PIK3C2B	-0.275187481971196	0.0349062884873141
17650	Gardnerella vaginalis	PIK3R1	-0.347990626056487	0.00691824987797389
17666	Gardnerella vaginalis	PINK1	-0.289892156580344	0.0259390888281378
17672	Gardnerella vaginalis	PIP4K2B	-0.267084906166155	0.0408612613261729
17702	Gardnerella vaginalis	PKIA	-0.380761043756874	0.0029294137581839
17712	Gardnerella vaginalis	PKNOX2	-0.300455514666915	0.020768435646038
17717	Gardnerella vaginalis	PLA1A	0.364645920766848	0.00451917571073483
17721	Gardnerella vaginalis	PLA2G15	0.256551557619602	0.0498311283965213
17726	Gardnerella vaginalis	PLA2G4A	0.259732568861581	0.0469672482286142
17730	Gardnerella vaginalis	PLA2G4E	0.270836098668489	0.0380077114500884
17735	Gardnerella vaginalis	PLAA	0.278878655393492	0.0324430690281477
17745	Gardnerella vaginalis	PLAT	0.258592206340872	0.047978014378337
17751	Gardnerella vaginalis	PLCB4	-0.298895018585944	0.0214722214419258
17752	Gardnerella vaginalis	PLCD1	-0.321222116359834	0.0131128519007527
17778	Gardnerella vaginalis	PLEKHA7	-0.271616346708974	0.0374353952604585
17779	Gardnerella vaginalis	PLEKHA8	0.397116243067048	0.00184451661071748
17781	Gardnerella vaginalis	PLEKHB1	-0.291422643121296	0.0251287713415714
17800	Gardnerella vaginalis	PLEKHO1	0.267264963406267	0.0407203655629715
17810	Gardnerella vaginalis	PLK4	0.377099879874596	0.00323878941151711
17812	Gardnerella vaginalis	PLLP	-0.36257526250556	0.00477064328797383
17815	Gardnerella vaginalis	PLOD2	0.357053507142125	0.00550244296135665
17819	Gardnerella vaginalis	PLRG1	0.328634472744446	0.0110443161901982
17861	Gardnerella vaginalis	PNLIPRP3	-0.358283898282891	0.00533134999296961
17866	Gardnerella vaginalis	PNMAL1	-0.279718922514015	0.0319030713050291
17871	Gardnerella vaginalis	PNPLA6	0.335476647868702	0.00939166147688919
17872	Gardnerella vaginalis	PNPLA7	-0.43021676570764	0.00067160217501812
17896	Gardnerella vaginalis	POLE2	0.320982040039685	0.0131850782976484
17925	Gardnerella vaginalis	POLR2L	0.363685615486251	0.00463430705510277
17949	Gardnerella vaginalis	PON2	-0.270656041428377	0.0381408078190386
17957	Gardnerella vaginalis	POSTN	-0.353392343259848	0.00604040610703012
17974	Gardnerella vaginalis	PPAN-P2RY11	0.310028557932871	0.0168654603481923
17996	Gardnerella vaginalis	PPFIBP2	-0.30147583902755	0.0203189299001563
18003	Gardnerella vaginalis	PPID	0.26540437192511	0.0421957789144893
18026	Gardnerella vaginalis	PPP1CA	0.282809905135938	0.029980760418271
18049	Gardnerella vaginalis	PPP1R3C	-0.266094591345539	0.0416433936868087
18063	Gardnerella vaginalis	PPP2R2C	0.267144925246192	0.0408142514612388
18069	Gardnerella vaginalis	PPP2R5A	-0.33619687682915	0.00923088486493968
18089	Gardnerella vaginalis	PPT2	0.328604463204427	0.0110520856247298
18105	Gardnerella vaginalis	PRAMEF5	0.2714963085489	0.0375229763969502
18109	Gardnerella vaginalis	PRC1	0.323322784161141	0.0124952653481498
18125	Gardnerella vaginalis	PRDX6	-0.450413186140205	0.00034413542087518
18132	Gardnerella vaginalis	PREPL	-0.280409141934444	0.0314651310821871
18192	Gardnerella vaginalis	PRO0628	0.270385955568209	0.0383411754415728
18196	Gardnerella vaginalis	PRODH	-0.307807851971489	0.0177100440120524
18227	Gardnerella vaginalis	PRR11	0.263693828144046	0.04359077922474
18255	Gardnerella vaginalis	PRSS27	0.282569828815788	0.0301265107851601
18276	Gardnerella vaginalis	PSD3	-0.266904848926043	0.0410025589539435
18282	Gardnerella vaginalis	PSG3	0.358373926902947	0.005319016605212
18285	Gardnerella vaginalis	PSG9	0.282269733415602	0.03030953173555
18291	Gardnerella vaginalis	PSMA4	0.270866108208507	0.0379855661437259
18297	Gardnerella vaginalis	PSMB2	0.295774026424003	0.0229405585147881
18300	Gardnerella vaginalis	PSMB5	0.306187336810481	0.0183488971013519
18301	Gardnerella vaginalis	PSMB6	0.261173026782477	0.0457154825798924
18303	Gardnerella vaginalis	PSMB8	0.349070969497159	0.00673425791086668
18314	Gardnerella vaginalis	PSMD11	0.274047119450486	0.0356979926612417
18317	Gardnerella vaginalis	PSMD14	0.285960906837898	0.028121839290919
18327	Gardnerella vaginalis	PSME2	0.26696486800608	0.0409554150417007
18356	Gardnerella vaginalis	PTGDS	-0.280409141934444	0.0314651310821871
18370	Gardnerella vaginalis	PTH1R	-0.281309428135004	0.0309014581446187
18388	Gardnerella vaginalis	PTPLB	-0.290042204280437	0.0258586858664305
18399	Gardnerella vaginalis	PTPN20B	0.406029076452593	0.00141931204412848
18403	Gardnerella vaginalis	PTPN3	-0.312879464234644	0.0158318346947405
18425	Gardnerella vaginalis	PTPRU	-0.258142063240592	0.0483818672555241
18433	Gardnerella vaginalis	PTTG2	0.353032228779623	0.00609573167983072
18434	Gardnerella vaginalis	PTTG3P	0.37430899265286	0.00349374104509607
18444	Gardnerella vaginalis	PUS3	0.33619687682915	0.00923088486493966
18451	Gardnerella vaginalis	PVRL2	0.265764486405334	0.0419068298694385
18455	Gardnerella vaginalis	PWP1	0.35627325910164	0.00561342314379087
18456	Gardnerella vaginalis	PWP2	0.309668443452647	0.0170000356517081
18470	Gardnerella vaginalis	PYCRL	0.279238769873716	0.0322107155088606
18476	Gardnerella vaginalis	PYHIN1	0.278728607693399	0.032540294597858
18497	Gardnerella vaginalis	RAB11A	-0.417912854299986	0.00098951395631799
18503	Gardnerella vaginalis	RAB11FIP5	0.27419716715058	0.0355929770095693
18526	Gardnerella vaginalis	RAB33A	0.265284333765035	0.0422924590735571
18537	Gardnerella vaginalis	RAB3GAP1	-0.319451553498733	0.0136536183515029
18544	Gardnerella vaginalis	RAB4A	-0.40993031665502	0.00126263444078382
18545	Gardnerella vaginalis	RAB4B	0.351141627758447	0.00639353968122731
18566	Gardnerella vaginalis	RABGGTA	0.432857605229283	0.00061681375044369
18567	Gardnerella vaginalis	RABGGTB	0.279868970214108	0.0318074367727549
18570	Gardnerella vaginalis	RABL2B	-0.272066489809254	0.0371084727440267
18576	Gardnerella vaginalis	RACGAP1	0.298354846865608	0.0217205019469443
18585	Gardnerella vaginalis	RAD51AP1	0.34634010135546	0.00720783535099473
18591	Gardnerella vaginalis	RAD54L	0.35402254360024	0.00594464512393336
18606	Gardnerella vaginalis	RALA	-0.301775934427737	0.0201883049672588
18614	Gardnerella vaginalis	RALGPS2	-0.278638579073343	0.0325987464466327
18620	Gardnerella vaginalis	RANBP1	0.298264818245552	0.02176211754955
18628	Gardnerella vaginalis	RANGRF	0.279538865273903	0.0320181493242731
18631	Gardnerella vaginalis	RAP1BL	0.33709716302971	0.00903327998965096
18642	Gardnerella vaginalis	RAPGEF6	0.257121738879957	0.0493075611209458
18646	Gardnerella vaginalis	RARA	0.284040296276703	0.0292430171916246
18658	Gardnerella vaginalis	RASAL1	0.277468207012615	0.0333666186407934
18697	Gardnerella vaginalis	RBED1	-0.304446783489398	0.0190568391719339
18705	Gardnerella vaginalis	RBM14	0.279808951134071	0.0318456618380204
18737	Gardnerella vaginalis	RBM8A	-0.259792587941619	0.0469145367770295
18739	Gardnerella vaginalis	RBMS1	-0.277198121152447	0.0335459426793153
18755	Gardnerella vaginalis	RBX1	0.292833091502173	0.0244009965540715
18762	Gardnerella vaginalis	RCBTB1	-0.282809905135938	0.0299807604182708
18772	Gardnerella vaginalis	RCOR1	0.339707993011334	0.00848086956114852
18789	Gardnerella vaginalis	REC8	0.373948878172636	0.00352789998399317
18806	Gardnerella vaginalis	REP15	0.304116678549193	0.0191936932859022
18809	Gardnerella vaginalis	REPS2	-0.265254324225016	0.0423166575910105
18827	Gardnerella vaginalis	RFC3	0.257091729339938	0.0493350048375155
18828	Gardnerella vaginalis	RFC4	0.377339956194746	0.00321764878317369
18836	Gardnerella vaginalis	RFPL1S	-0.291152557261128	0.0252701984869812
18843	Gardnerella vaginalis	RFWD3	0.335776743268889	0.0093243781475745
18854	Gardnerella vaginalis	RG9MTD3	-0.367706893848753	0.00416884564686668
18855	Gardnerella vaginalis	RGAG4	-0.256401509919509	0.0499696608081699
18898	Gardnerella vaginalis	RHEB	0.259132378061208	0.0474970347148199
18913	Gardnerella vaginalis	RHOU	-0.29922512352615	0.0213216816690292
18923	Gardnerella vaginalis	RICTOR	0.301235762707401	0.0204239458830302
18938	Gardnerella vaginalis	RINL	0.325453461502467	0.0118946283108117
18947	Gardnerella vaginalis	RIPK5	-0.273987100370449	0.0357400708849171
18961	Gardnerella vaginalis	RNASE2	-0.355643058761248	0.0057044909055444
18964	Gardnerella vaginalis	RNASE7	-0.385862665560048	0.00254212532809928
18969	Gardnerella vaginalis	RNASEK	-0.286501078558234	0.0278130843877536
18970	Gardnerella vaginalis	RNASEL	-0.290012194740418	0.0258747496568533
18990	Gardnerella vaginalis	RNF126P1	-0.286861193038458	0.0276088322622886
18994	Gardnerella vaginalis	RNF135	-0.257121738879957	0.0493075611209458
18998	Gardnerella vaginalis	RNF144	-0.297754656065235	0.0219992171330028
18999	Gardnerella vaginalis	RNF144A	-0.28749139337885	0.0272544208949977
19003	Gardnerella vaginalis	RNF149	0.291392633581277	0.025144452462549
19017	Gardnerella vaginalis	RNF185	-0.349701169837551	0.00662891804951848
19043	Gardnerella vaginalis	RNF4	0.273777033590318	0.0358876690483433
19053	Gardnerella vaginalis	RNFT1	-0.266814820305987	0.0410733587271316
19073	Gardnerella vaginalis	RNU2-1	-0.268165249606827	0.0400218856304288
19105	Gardnerella vaginalis	RP13-360B22.2	-0.296464245844432	0.0226087218898535
19112	Gardnerella vaginalis	RPA2	-0.263273694583784	0.0439391490063541
19116	Gardnerella vaginalis	RPAP1	0.338027458770289	0.00883296035260976
19141	Gardnerella vaginalis	RPL19	0.310028557932871	0.0168654603481923
19145	Gardnerella vaginalis	RPL23A	0.286291011778103	0.0279328159964255
19168	Gardnerella vaginalis	RPL36A	0.275787672771569	0.0344954980422401
19196	Gardnerella vaginalis	RPPH1	-0.259042349441152	0.0475769228436779
19200	Gardnerella vaginalis	RPRD2	-0.307057613471022	0.0180034109118225
19261	Gardnerella vaginalis	RRAGB	-0.268585383167089	0.0396993302031217
19269	Gardnerella vaginalis	RRM2	0.466228213730043	0.0001979089578385
19286	Gardnerella vaginalis	RSC1A1	-0.270536003268302	0.0382297528481113
19302	Gardnerella vaginalis	RTCD1	0.258142063240592	0.0483818672555241
19338	Gardnerella vaginalis	RXRA	-0.326023642762821	0.0117381844451566
19353	Gardnerella vaginalis	S100A3	0.276807997132204	0.0338063822456705
19355	Gardnerella vaginalis	S100A6	0.268015201906734	0.0401376071187999
19356	Gardnerella vaginalis	S100A7	0.444081173196266	0.00042629375857025
19357	Gardnerella vaginalis	S100A7A	0.293913434942845	0.0238556492367246
19360	Gardnerella vaginalis	S100P	0.416232320058941	0.00104213210456605
19364	Gardnerella vaginalis	S1PR4	-0.359724356203787	0.00513700210530436
19387	Gardnerella vaginalis	SAMD5	-0.309068252652273	0.0172263659300285
19426	Gardnerella vaginalis	SBNO2	0.415662138798586	0.00106054900229879
19430	Gardnerella vaginalis	SC65	-0.277108092532391	0.033605895371565
19442	Gardnerella vaginalis	SCARB2	-0.397416338467235	0.00182852613798559
19474	Gardnerella vaginalis	SCIN	-0.256761624399733	0.0496377097786566
19476	Gardnerella vaginalis	SCLY	0.309428367132497	0.0170902611344349
19491	Gardnerella vaginalis	SCNN1B	-0.29967526662643	0.021117842643094
19540	Gardnerella vaginalis	SDR9C7	-0.275157472431177	0.0349269342676542
19582	Gardnerella vaginalis	SELS	0.356753411741938	0.00554489745855498
19595	Gardnerella vaginalis	SEMA4F	-0.303336430508707	0.0195204938922702
19598	Gardnerella vaginalis	SEMA6A	-0.308678128632031	0.017374855972227
19601	Gardnerella vaginalis	SEMA6D	-0.345739910555087	0.00731573406012155
19609	Gardnerella vaginalis	SEPHS1	-0.343999357234004	0.00763665563560048
19615	Gardnerella vaginalis	SEPX1	0.281609523535191	0.0307154523762854
19626	Gardnerella vaginalis	SERINC4	-0.30462684072951	0.0189825420672375
19643	Gardnerella vaginalis	SERPINB4	0.262013293903	0.0449980091114636
19645	Gardnerella vaginalis	SERPINB6	0.348620826396879	0.00681039443393389
19646	Gardnerella vaginalis	SERPINB7	-0.262133332063075	0.0448962714687179
19660	Gardnerella vaginalis	SESN1	-0.37160813405118	0.00375723118951726
19662	Gardnerella vaginalis	SESN3	-0.261233045862515	0.045663925282448
19686	Gardnerella vaginalis	SF3B3	-0.364555892146792	0.00452986109688129
19690	Gardnerella vaginalis	SFI1	-0.293313244142472	0.0241573354703527
19722	Gardnerella vaginalis	SFTA2	-0.297754656065235	0.0219992171330028
19724	Gardnerella vaginalis	SFTPD	-0.258712244500946	0.0478707871930281
19737	Gardnerella vaginalis	SGK196	-0.278968684013548	0.0323848500339615
19743	Gardnerella vaginalis	SGOL2	0.304536812109454	0.0190196597476136
19766	Gardnerella vaginalis	SH3BGRL2	-0.275037434271102	0.0350096188951105
19771	Gardnerella vaginalis	SH3BP5	-0.304686859809548	0.0189578312093698
19776	Gardnerella vaginalis	SH3GL3	-0.293973454022883	0.0238256563197161
19777	Gardnerella vaginalis	SH3GLB1	0.283110000536124	0.0297994024828524
19780	Gardnerella vaginalis	SH3PXD2A	-0.31771100017765	0.0142037966399885
19841	Gardnerella vaginalis	SIPA1L2	-0.287551412458887	0.0272208676265728
19842	Gardnerella vaginalis	SIRPA	-0.329354701704894	0.0108592613315605
19860	Gardnerella vaginalis	SIX5	-0.299975362026617	0.0209828699460245
19864	Gardnerella vaginalis	SKAP2	-0.387663237961168	0.00241673706933232
19872	Gardnerella vaginalis	SKP1A	-0.269545688447686	0.0389701184219736
19883	Gardnerella vaginalis	SLC10A1	0.314710046175783	0.0151971288599429
19898	Gardnerella vaginalis	SLC13A4	0.290282280600586	0.0257304774535589
19915	Gardnerella vaginalis	SLC16A9	-0.36731676982851	0.00421211923959567
19927	Gardnerella vaginalis	SLC1A6	-0.259222406681264	0.0474172563946091
19938	Gardnerella vaginalis	SLC22A23	-0.285420735117562	0.0284334641505137
19941	Gardnerella vaginalis	SLC22A5	-0.313899788595279	0.015475322047181
19942	Gardnerella vaginalis	SLC22A6	-0.308077937831657	0.0176054348663239
19948	Gardnerella vaginalis	SLC24A4	0.259222406681264	0.0474172563946091
19960	Gardnerella vaginalis	SLC25A18	0.275187481971196	0.0349062884873138
19969	Gardnerella vaginalis	SLC25A28	0.328604463204427	0.0110520856247298
19974	Gardnerella vaginalis	SLC25A32	0.296344207684358	0.0226661391989703
19977	Gardnerella vaginalis	SLC25A36	-0.284940582477263	0.0287128897034173
19988	Gardnerella vaginalis	SLC25A5	0.376649736774316	0.00327876029079582
20037	Gardnerella vaginalis	SLC35A2	0.287971546019149	0.026986964883859
20056	Gardnerella vaginalis	SLC36A3	0.289622070720176	0.0260843443378157
20058	Gardnerella vaginalis	SLC37A1	-0.26066286460216	0.0461556497304871
20070	Gardnerella vaginalis	SLC38A7	-0.30936834805246	0.0171128812908506
20086	Gardnerella vaginalis	SLC3A2	0.257091729339938	0.0493350048375155
20106	Gardnerella vaginalis	SLC48A1	-0.275427558291345	0.0347414870898219
20113	Gardnerella vaginalis	SLC4A7	0.330765150085771	0.0105046201129397
20121	Gardnerella vaginalis	SLC6A10P	-0.30441677394938	0.0190692460481919
20124	Gardnerella vaginalis	SLC6A14	0.262673503783411	0.0444407859054193
20132	Gardnerella vaginalis	SLC6A8	-0.264354038024456	0.0430479310479884
20134	Gardnerella vaginalis	SLC7A1	0.260062673801787	0.0466779344076072
20141	Gardnerella vaginalis	SLC7A6	0.280979323194799	0.0311071505872329
20144	Gardnerella vaginalis	SLC7A8	-0.334816437988291	0.00954117016637353
20158	Gardnerella vaginalis	SLCO1B3	0.284310382136871	0.0290831251225432
20166	Gardnerella vaginalis	SLFN11	0.320771973259554	0.0132485569688277
20183	Gardnerella vaginalis	SLTM	-0.342618918393145	0.00789984536728282
20215	Gardnerella vaginalis	SMC4	0.316630656736978	0.0145547752709475
20231	Gardnerella vaginalis	SMNDC1	0.275037434271102	0.0350096188951104
20234	Gardnerella vaginalis	SMOX	-0.270145879248059	0.0385200103957749
20236	Gardnerella vaginalis	SMPD2	-0.277378178392559	0.0334263044125666
20241	Gardnerella vaginalis	SMTNL1	0.294573644823256	0.0235274741653192
20267	Gardnerella vaginalis	SNED1	-0.25931243530132	0.0473375877756657
20272	Gardnerella vaginalis	SNHG12	0.278878655393492	0.0324430690281477
20283	Gardnerella vaginalis	SNORA1	0.299855323866542	0.0210367709677445
20291	Gardnerella vaginalis	SNORA16A	0.272816728309721	0.0365688611286842
20316	Gardnerella vaginalis	SNORA40	0.273326890490038	0.0362056548813081
20335	Gardnerella vaginalis	SNORA61	0.430306794327696	0.00066966417889465
20343	Gardnerella vaginalis	SNORA70	0.29832483732559	0.0217343663177757
20370	Gardnerella vaginalis	SNORD108	-0.374639097593065	0.00346268633966822
20376	Gardnerella vaginalis	SNORD114-2	-0.276537911272036	0.0339876705809223
20388	Gardnerella vaginalis	SNORD14B	0.285870878217842	0.0281735769202741
20394	Gardnerella vaginalis	SNORD18C	0.303036335108521	0.0196474400388945
20403	Gardnerella vaginalis	SNORD26	0.274467253010748	0.035404595254426
20414	Gardnerella vaginalis	SNORD36A	0.294273549423069	0.0236761688447417
20417	Gardnerella vaginalis	SNORD38B	0.326533804943139	0.0115997172534493
20437	Gardnerella vaginalis	SNORD52	0.313359616874943	0.0156631978268452
20446	Gardnerella vaginalis	SNORD59B	0.314169874455447	0.0153821102446653
20466	Gardnerella vaginalis	SNORD83A	0.28118938997493	0.0309761235153157
20480	Gardnerella vaginalis	SNORD98	-0.438259322432644	0.00051715642393805
20481	Gardnerella vaginalis	SNORD99	0.373468725532337	0.00357390512192514
20487	Gardnerella vaginalis	SNRNP35	0.334966485688385	0.00950701075126724
20488	Gardnerella vaginalis	SNRNP40	0.27305680462987	0.0363975659254245
20509	Gardnerella vaginalis	SNURF	-0.296014102744152	0.0228246730984726
20521	Gardnerella vaginalis	SNX19	-0.285030611097319	0.0286603228128193
20526	Gardnerella vaginalis	SNX24	-0.313119540554794	0.015747323006835
20547	Gardnerella vaginalis	SOCS3	0.320291820619255	0.0133946392617532
20563	Gardnerella vaginalis	SORD	-0.492396532626323	7.45284649327576e-05
20564	Gardnerella vaginalis	SORL1	-0.460376353426403	0.00024362895084864
20568	Gardnerella vaginalis	SOSTDC1	-0.28704125027857	0.0275071793114763
20589	Gardnerella vaginalis	SP2	-0.312339292514308	0.0160234064843767
20594	Gardnerella vaginalis	SP8	-0.302466153848166	0.0198905716897024
20614	Gardnerella vaginalis	SPATA5L1	0.362305176645392	0.00480433556333158
20635	Gardnerella vaginalis	SPG3A	-0.276297834951887	0.0341494941529025
20648	Gardnerella vaginalis	SPINK2	-0.271226222688731	0.0377206545704133
20652	Gardnerella vaginalis	SPINK7	-0.285330706497506	0.028485682068218
20683	Gardnerella vaginalis	SPRR2C	0.342858994713295	0.00785351313372313
20693	Gardnerella vaginalis	SPRYD4	0.328454415504333	0.0110910037258368
20697	Gardnerella vaginalis	SPSB3	-0.267114915706174	0.04083775081418
20704	Gardnerella vaginalis	SPTLC3	-0.337277220269822	0.00899420320299563
20707	Gardnerella vaginalis	SQLE	0.356753411741938	0.00554489745855498
20709	Gardnerella vaginalis	SQSTM1	-0.299075075826056	0.0213899975656492
20729	Gardnerella vaginalis	SRL	0.280019017914202	0.0317120415943167
20731	Gardnerella vaginalis	SRP14	-0.3314553695062	0.0103347572447154
20739	Gardnerella vaginalis	SRPK2	-0.263213675503747	0.0439891023670663
20758	Gardnerella vaginalis	SSBP3	-0.259942635641712	0.0467829700658321
20770	Gardnerella vaginalis	SSRP1	0.29538390240376	0.0231299331360662
20816	Gardnerella vaginalis	STAP1	0.341478555872436	0.00812319224981037
20830	Gardnerella vaginalis	STAT3	0.402337903030297	0.00158338599254248
20835	Gardnerella vaginalis	STAU1	0.280349122854407	0.0315030125129242
20843	Gardnerella vaginalis	STEAP4	0.274137148070542	0.0356349524475472
20845	Gardnerella vaginalis	STIL	0.284430420296946	0.0290122974096561
20871	Gardnerella vaginalis	STOM	0.262493446543299	0.0445921908486365
20873	Gardnerella vaginalis	STOML2	0.271016155908601	0.0378749997640473
20874	Gardnerella vaginalis	STON1-GTF2A1L	-0.291122547721109	0.0252859539220494
20896	Gardnerella vaginalis	STX17	-0.313839769515242	0.0154961013568117
20897	Gardnerella vaginalis	STX19	-0.282869924215975	0.0299444151454975
20898	Gardnerella vaginalis	STX1A	0.305467107850033	0.0186390731542165
20951	Gardnerella vaginalis	SURF4	0.286351030858141	0.0278985629177271
20960	Gardnerella vaginalis	SUV420H1	-0.298804989965888	0.0215134337230013
20974	Gardnerella vaginalis	SYCP3	-0.339467916691185	0.0085304081387684
20986	Gardnerella vaginalis	SYNGR1	-0.426075449185064	0.00076642791936139
20987	Gardnerella vaginalis	SYNJ1	0.311739101713935	0.0162385869616384
20998	Gardnerella vaginalis	SYT15	-0.352342009359194	0.00620301509678555
21021	Gardnerella vaginalis	TACC3	0.268435335466995	0.0398142811778229
21022	Gardnerella vaginalis	TACO1	0.278308474133137	0.0328138192458165
21026	Gardnerella vaginalis	TACSTD1	-0.328664482284464	0.0110365514787755
21029	Gardnerella vaginalis	TADA2A	-0.29088247140096	0.0254122955385436
21031	Gardnerella vaginalis	TADA3	0.402067817170129	0.0015960334775972
21059	Gardnerella vaginalis	TAGLN3	0.346280082275423	0.00721856230424725
21062	Gardnerella vaginalis	TANC2	-0.346190053655367	0.00723467887921841
21069	Gardnerella vaginalis	TAPBP	0.297484570205067	0.0221256234665176
21095	Gardnerella vaginalis	TAX1BP3	-0.320381849239312	0.0133671437736023
21124	Gardnerella vaginalis	TBC1D4	-0.309488386212535	0.017067666515144
21182	Gardnerella vaginalis	TCF3	0.269365631207574	0.0391059956547648
21193	Gardnerella vaginalis	TCN1	0.31320956917485	0.015715730846209
21196	Gardnerella vaginalis	TCP1	0.337427267969916	0.00896175152257486
21204	Gardnerella vaginalis	TCTN1	-0.314680036635764	0.015207355356024
21207	Gardnerella vaginalis	TDG	0.285480754197599	0.0283986968123112
21219	Gardnerella vaginalis	TEAD4	0.427846012046166	0.00072449775437408
21287	Gardnerella vaginalis	TGM1	0.49899863143043	5.75148032957483e-05
21301	Gardnerella vaginalis	THAP2	-0.264354038024456	0.0430479310479884
21302	Gardnerella vaginalis	THAP5	0.268885478567275	0.0394702505985044
21351	Gardnerella vaginalis	TIGD2	-0.293193205982397	0.0242180574371355
21354	Gardnerella vaginalis	TIGD7	-0.26381386630412	0.0434916631228698
21355	Gardnerella vaginalis	TIGIT	-0.258952320821096	0.0476569208885969
21356	Gardnerella vaginalis	TIMELESS	0.388923638641952	0.00233227370987089
21371	Gardnerella vaginalis	TINF2	0.257481853360181	0.0489792079108611
21374	Gardnerella vaginalis	TIPIN	0.275157472431177	0.0349269342676542
21381	Gardnerella vaginalis	TK1	0.419503359920976	0.0009419321918523
21383	Gardnerella vaginalis	TKT	0.33664701992943	0.00913161806110111
21390	Gardnerella vaginalis	TLK1	-0.293703368162715	0.0239608755797538
21415	Gardnerella vaginalis	TM7SF3	-0.275307520131271	0.0348238067611229
21441	Gardnerella vaginalis	TMED3	-0.427876021586184	0.00072380530545438
21461	Gardnerella vaginalis	TMEM116	-0.289261956239952	0.0262790823855865
21475	Gardnerella vaginalis	TMEM131	-0.260932950462328	0.0459221893444529
21491	Gardnerella vaginalis	TMEM149	0.325663528282597	0.0118367830152809
21494	Gardnerella vaginalis	TMEM14C	-0.305377079229977	0.0186756184361224
21513	Gardnerella vaginalis	TMEM168	-0.25796200600048	0.0485441845966829
21520	Gardnerella vaginalis	TMEM173	0.286801173958421	0.0276427865782004
21571	Gardnerella vaginalis	TMEM229B	-0.308528080931937	0.0174322576986977
21575	Gardnerella vaginalis	TMEM30B	-0.309908519772796	0.0169102173028663
21584	Gardnerella vaginalis	TMEM4	0.318371210058061	0.0139929076497726
21591	Gardnerella vaginalis	TMEM45A	-0.26111300770244	0.0457670876032224
21595	Gardnerella vaginalis	TMEM49	0.311258949073636	0.0164125063176825
21645	Gardnerella vaginalis	TMLHE	-0.399817101668729	0.00170499957266686
21655	Gardnerella vaginalis	TMPRSS11E2	0.274887386571009	0.0351132033456168
21656	Gardnerella vaginalis	TMPRSS11F	0.275307520131271	0.0348238067611229
21668	Gardnerella vaginalis	TMTC3	-0.30687755623091	0.0180744322035199
21684	Gardnerella vaginalis	TNFAIP8L2	0.285810859137805	0.0282081130086536
21685	Gardnerella vaginalis	TNFAIP8L3	-0.283740200876517	0.0294215378170397
21686	Gardnerella vaginalis	TNFRSF10A	0.374218964032804	0.00350225320444312
21693	Gardnerella vaginalis	TNFRSF14	0.32335279370116	0.0124866275177984
21698	Gardnerella vaginalis	TNFRSF1B	0.257871977380424	0.0486255100248054
21699	Gardnerella vaginalis	TNFRSF21	0.351861856718895	0.00627861949355033
21717	Gardnerella vaginalis	TNIP2	0.25682164347977	0.0495825600247577
21725	Gardnerella vaginalis	TNNI1	-0.259642540241525	0.0470464063271047
21749	Gardnerella vaginalis	TOM1	-0.279688912973996	0.0319222269735256
21766	Gardnerella vaginalis	TOP2A	0.273236861869982	0.0362695317323277
21773	Gardnerella vaginalis	TOR1AIP1	-0.300875648227177	0.0205823336037302
21774	Gardnerella vaginalis	TOR1AIP2	0.305377079229977	0.0186756184361224
21779	Gardnerella vaginalis	TOX3	-0.307477747031284	0.0178386192102696
21788	Gardnerella vaginalis	TP53I3	-0.283590153176423	0.0295111397489217
21789	Gardnerella vaginalis	TP53INP1	-0.297934713305347	0.0219152863905931
21808	Gardnerella vaginalis	TPM4	-0.283710191336498	0.0294394399579927
21816	Gardnerella vaginalis	TPRG1	-0.366926645808267	0.00425578888511013
21817	Gardnerella vaginalis	TPRG1L	-0.278668588613361	0.0325792527796769
21828	Gardnerella vaginalis	TPX2	0.353902505440165	0.00596278197956749
21844	Gardnerella vaginalis	TRAK1	-0.377730080214988	0.00318355618588446
21857	Gardnerella vaginalis	TRAPPC6B	0.290102223360474	0.0258265834649418
21867	Gardnerella vaginalis	TREX1	0.332055560306574	0.0101889894102864
21879	Gardnerella vaginalis	TRIM2	-0.342078746672809	0.00800496496716714
21885	Gardnerella vaginalis	TRIM26	0.302916296948446	0.0196984146296387
21896	Gardnerella vaginalis	TRIM39	0.266484715365782	0.0413338209023358
21901	Gardnerella vaginalis	TRIM45	-0.298414865945646	0.0216927956796443
21902	Gardnerella vaginalis	TRIM47	0.257992015540498	0.0485171008387741
21911	Gardnerella vaginalis	TRIM62	0.327794205623923	0.0112636542498471
21929	Gardnerella vaginalis	TRIP12	0.294873740223443	0.0233795690313132
21930	Gardnerella vaginalis	TRIP13	0.408940001834404	0.00130086022025921
21932	Gardnerella vaginalis	TRIP6	0.275787672771569	0.0344954980422401
21937	Gardnerella vaginalis	TRMT112	0.309338338512441	0.0171242009526207
21946	Gardnerella vaginalis	TRNP1	0.49425712410748	6.9316838979024e-05
21949	Gardnerella vaginalis	TROAP	0.289922166120362	0.0259229914271547
21953	Gardnerella vaginalis	TRPC4AP	0.288811813139672	0.0265242232034093
21980	Gardnerella vaginalis	TSEN54	0.256731614859714	0.0496653034283011
21981	Gardnerella vaginalis	TSFM	0.340788336452007	0.00826103159199962
22011	Gardnerella vaginalis	TSPAN8	-0.256581567159621	0.049803459563865
22058	Gardnerella vaginalis	TTC39B	0.3779101374551	0.00316792949107224
22067	Gardnerella vaginalis	TTF2	0.284580467997039	0.0289239660331598
22068	Gardnerella vaginalis	TTK	0.291152557261128	0.0252701984869812
22072	Gardnerella vaginalis	TTLL3	-0.262163341603093	0.0448708665812715
22077	Gardnerella vaginalis	TTR	-0.277378178392559	0.0334263044125666
22088	Gardnerella vaginalis	TUBA3C	0.332115579386611	0.0101745110869246
22095	Gardnerella vaginalis	TUBB2A	-0.259252416221282	0.0473906880045667
22111	Gardnerella vaginalis	TUFT1	-0.398346634207814	0.00177974047832388
22136	Gardnerella vaginalis	TXNDC17	0.260362769201973	0.0464161901571779
22172	Gardnerella vaginalis	UBA6	0.332025550766555	0.0101962352637884
22182	Gardnerella vaginalis	UBC	-0.291122547721109	0.0252859539220494
22189	Gardnerella vaginalis	UBE2C	0.320741963719536	0.0132576467817541
22207	Gardnerella vaginalis	UBE2L6	0.259492492541432	0.047178579212233
22217	Gardnerella vaginalis	UBE2T	0.370137666590265	0.00390795274408342
22224	Gardnerella vaginalis	UBE3C	0.269155564427443	0.0392650138131986
22229	Gardnerella vaginalis	UBL3	-0.282959952836031	0.0298899663607758
22249	Gardnerella vaginalis	UBTD2	-0.279088722173623	0.0323073602446735
22277	Gardnerella vaginalis	UFD1L	0.289892156580344	0.0259390888281378
22281	Gardnerella vaginalis	UGCG	0.39099429690324	0.00219921225651266
22294	Gardnerella vaginalis	UHRF1	0.315940437316548	0.0147828864408801
22345	Gardnerella vaginalis	UQCRC2	0.299615247546392	0.0211449253392042
22359	Gardnerella vaginalis	USF2	0.286801173958421	0.0276427865782004
22416	Gardnerella vaginalis	UTP14C	-0.318521257758154	0.0139453552687654
22432	Gardnerella vaginalis	VAMP1	0.318641295918229	0.0139074133935689
22433	Gardnerella vaginalis	VAMP2	-0.256911672099826	0.0494999291972512
22445	Gardnerella vaginalis	VASH1	0.268255278226883	0.0399525850629826
22472	Gardnerella vaginalis	VEZF1	-0.269575697987705	0.0389475102096749
22476	Gardnerella vaginalis	VGLL4	-0.313929798135298	0.0154649413454437
22491	Gardnerella vaginalis	VNN1	0.368036998788958	0.00413253661433769
22515	Gardnerella vaginalis	VPS37A	0.26111300770244	0.0457670876032224
22518	Gardnerella vaginalis	VPS37D	-0.304806897969622	0.0189084916159576
22529	Gardnerella vaginalis	VRK1	0.285210668337431	0.0285554310037332
22530	Gardnerella vaginalis	VRK2	0.316180513636698	0.0147031980591476
22538	Gardnerella vaginalis	VTA1	-0.261503131722683	0.0454325072051722
22549	Gardnerella vaginalis	WAC	0.275457567831364	0.0347209324653692
22576	Gardnerella vaginalis	WDFY4	0.334906466608347	0.00952066175843834
22583	Gardnerella vaginalis	WDR19	-0.332175598466648	0.0101600505934568
22586	Gardnerella vaginalis	WDR22	-0.351621780398746	0.00631672351677501
22594	Gardnerella vaginalis	WDR34	0.284700506157114	0.0288534632712652
22599	Gardnerella vaginalis	WDR40A	0.306337384510574	0.0182889306708028
22604	Gardnerella vaginalis	WDR44	0.350601456038111	0.00648093457667293
22612	Gardnerella vaginalis	WDR51A	0.346310091815442	0.00721319708586757
22617	Gardnerella vaginalis	WDR55	0.311348977693692	0.0163797756583597
22618	Gardnerella vaginalis	WDR57	0.270686050968395	0.0381185983421018
22627	Gardnerella vaginalis	WDR68	0.295173835623629	0.0232324502002055
22632	Gardnerella vaginalis	WDR74	0.34273895655322	0.00787664955169767
22657	Gardnerella vaginalis	WFDC10B	0.259672549781544	0.0470200081661668
22681	Gardnerella vaginalis	WNK3	-0.267835144666622	0.0402768373907018
22688	Gardnerella vaginalis	WNT2B	-0.258082044160554	0.0484359236635356
22690	Gardnerella vaginalis	WNT4	-0.35198189487897	0.00625964310522543
22691	Gardnerella vaginalis	WNT5A	-0.312339292514308	0.0160234064843767
22701	Gardnerella vaginalis	WSB2	0.284280372596853	0.0291008546648434
22705	Gardnerella vaginalis	WTAP	0.261022979082384	0.0458445846933562
22707	Gardnerella vaginalis	WWC1	-0.530088514889771	1.57560479198545e-05
22710	Gardnerella vaginalis	WWP1	-0.272426604289478	0.0368486413634207
22713	Gardnerella vaginalis	XAB2	0.270536003268302	0.0382297528481113
22724	Gardnerella vaginalis	XDH	0.332955846507134	0.00997367855184325
22725	Gardnerella vaginalis	XG	-0.426435563665288	0.0007577262746525
22726	Gardnerella vaginalis	XGPY2	-0.265524410085184	0.0420992808262997
22759	Gardnerella vaginalis	YAF2	-0.262373408383224	0.0446933625889367
22761	Gardnerella vaginalis	YARS	0.312369302054327	0.016012711812063
22774	Gardnerella vaginalis	YIPF6	-0.33439630442803	0.00963738381022114
22778	Gardnerella vaginalis	YOD1	-0.268885478567275	0.0394702505985045
22787	Gardnerella vaginalis	YTHDF2	0.262403417923243	0.0446680520028232
22788	Gardnerella vaginalis	YTHDF3	0.274677319790878	0.0352586492491775
22804	Gardnerella vaginalis	ZBED2	-0.396726119046806	0.00186549110402001
22815	Gardnerella vaginalis	ZBTB2	0.305797212790238	0.0185055943337916
22820	Gardnerella vaginalis	ZBTB26	-0.294693682983331	0.0234682175480186
22827	Gardnerella vaginalis	ZBTB39	-0.281579513995172	0.0307340107445519
22830	Gardnerella vaginalis	ZBTB41	-0.319601601198826	0.0136070588556853
22842	Gardnerella vaginalis	ZBTB7C	-0.302166058447979	0.0200195593156615
22849	Gardnerella vaginalis	ZC3H12A	0.318191152817949	0.014050154325525
22900	Gardnerella vaginalis	ZDHHC6	0.280859285034724	0.0311822308343217
22902	Gardnerella vaginalis	ZDHHC8	-0.306367394050593	0.0182769574444946
22921	Gardnerella vaginalis	ZFP112	-0.347150358935964	0.0070643784305768
22934	Gardnerella vaginalis	ZFP64	-0.304146688089212	0.019181217551083
22947	Gardnerella vaginalis	ZFYVE16	-0.286741154878383	0.0276767759394208
22953	Gardnerella vaginalis	ZFYVE9	-0.282329752495639	0.0302728533507834
22968	Gardnerella vaginalis	ZKSCAN5	0.294633663903293	0.0234978300787552
22970	Gardnerella vaginalis	ZMAT2	-0.274977415191065	0.0350510221642839
22984	Gardnerella vaginalis	ZMYND15	0.340308183811708	0.00835811703712302
23014	Gardnerella vaginalis	ZNF160	-0.307147642091078	0.0179679895726358
23026	Gardnerella vaginalis	ZNF187	-0.331095255025976	0.0104230821407713
23029	Gardnerella vaginalis	ZNF193	-0.456205027363808	0.00028189555409377
23042	Gardnerella vaginalis	ZNF215	0.287131278898626	0.0274564707893442
23045	Gardnerella vaginalis	ZNF22	-0.30666748945078	0.0181575920828823
23050	Gardnerella vaginalis	ZNF226	-0.332025550766555	0.0101962352637883
23067	Gardnerella vaginalis	ZNF254	-0.383611950058647	0.00270698379757094
23072	Gardnerella vaginalis	ZNF260	-0.361885043085131	0.00485716234075586
23084	Gardnerella vaginalis	ZNF28	-0.30801791875162	0.0176286356736951
23109	Gardnerella vaginalis	ZNF321	-0.326833900343325	0.0115189266840088
23123	Gardnerella vaginalis	ZNF33A	-0.280559189634538	0.0313705938589966
23124	Gardnerella vaginalis	ZNF33B	-0.262433427463261	0.0446427531866882
23135	Gardnerella vaginalis	ZNF362	-0.283860239036591	0.0293500203750382
23140	Gardnerella vaginalis	ZNF37A	-0.283260048236218	0.0297090683437335
23160	Gardnerella vaginalis	ZNF417	-0.274137148070542	0.0356349524475472
23164	Gardnerella vaginalis	ZNF425	-0.265764486405334	0.0419068298694385
23181	Gardnerella vaginalis	ZNF445	-0.262313389303187	0.044744019086817
23185	Gardnerella vaginalis	ZNF452	-0.288571736819522	0.0266557492451404
23186	Gardnerella vaginalis	ZNF454	-0.289862147040325	0.0259551946401663
23212	Gardnerella vaginalis	ZNF509	0.260182711961861	0.0465730919950981
23239	Gardnerella vaginalis	ZNF548	-0.286321021318122	0.0279156850488631
23250	Gardnerella vaginalis	ZNF562	-0.259882616561675	0.0468355604413897
23260	Gardnerella vaginalis	ZNF573	-0.385712617859954	0.00255283118157384
23283	Gardnerella vaginalis	ZNF598	0.2782484550531	0.0328530501568965
23286	Gardnerella vaginalis	ZNF606	-0.290582376000773	0.0255709698014302
23288	Gardnerella vaginalis	ZNF608	-0.278758617233417	0.0325208300757491
23317	Gardnerella vaginalis	ZNF658	-0.2827498860559	0.0300171425903628
23345	Gardnerella vaginalis	ZNF699	-0.284910572937245	0.0287304299473437
23353	Gardnerella vaginalis	ZNF705D	0.275847691851607	0.0344546410112049
23361	Gardnerella vaginalis	ZNF717	-0.303216392348633	0.0195711884152711
23385	Gardnerella vaginalis	ZNF772	-0.329564768485024	0.0108057948242351
23392	Gardnerella vaginalis	ZNF782	-0.258202082320629	0.0483278601773082
23404	Gardnerella vaginalis	ZNF793	-0.289712099340232	0.0260358499837418
23434	Gardnerella vaginalis	ZNF845	-0.304596831189492	0.0189949077719017
23441	Gardnerella vaginalis	ZNF93	-0.27239659474946	0.0368702362163992
23460	Gardnerella vaginalis	ZSCAN2	-0.295143826083611	0.0232471267919399
23468	Gardnerella vaginalis	ZSWIM5	-0.330825169165808	0.0104897540826901
23470	Gardnerella vaginalis	ZSWIM7	-0.372208324851553	0.00369720513943292
23473	Gardnerella vaginalis	ZWILCH	0.291272595421202	0.0252072594178081
23494	Lactobacillus crispatus	AADAT	0.319282275168888	0.0137063094269389
23504	Lactobacillus crispatus	AATF	-0.307242169731899	0.0179308620753549
23512	Lactobacillus crispatus	ABCA7	-0.261339267753381	0.045572795950672
23527	Lactobacillus crispatus	ABCC9	0.337028888911949	0.00904813565955959
23543	Lactobacillus crispatus	ABHD14A	0.288429504986605	0.0267339293972082
23560	Lactobacillus crispatus	ABLIM1	0.312102108124434	0.0161081484965146
23569	Lactobacillus crispatus	ACAA2	0.313669830186541	0.0155550660192612
23573	Lactobacillus crispatus	ACAD11	0.289840454842502	0.025966841859262
23595	Lactobacillus crispatus	ACER1	0.277863058287998	0.0331058934942849
23608	Lactobacillus crispatus	ACOT7	-0.323452415854095	0.0124579895498569
23620	Lactobacillus crispatus	ACRBP	0.256573392684573	0.04981099519696
23636	Lactobacillus crispatus	ACTG1	-0.306928625319478	0.0180542644300151
23640	Lactobacillus crispatus	ACTN1	-0.349476602085085	0.00666628867208225
23654	Lactobacillus crispatus	ACVR2A	0.56422317015262	3.25547013189449e-06
23663	Lactobacillus crispatus	ADAM10	-0.375375370551107	0.0033943005717279
23688	Lactobacillus crispatus	ADAMTSL4	-0.301535661425827	0.0202928334100329
23703	Lactobacillus crispatus	ADCY7	-0.312760551390519	0.0158738379728868
23707	Lactobacillus crispatus	ADCYAP1R1	0.355089047067431	0.00578561743347413
23732	Lactobacillus crispatus	ADPGK	-0.444292432401369	0.00042328785308365
23741	Lactobacillus crispatus	ADRB2	-0.326525151095826	0.0116020542505326
23742	Lactobacillus crispatus	ADRBK1	-0.337718686619276	0.00889901540078756
23747	Lactobacillus crispatus	ADSSL1	0.287394808425614	0.0273084889969822
23757	Lactobacillus crispatus	AFF1	0.327434429891849	0.0113587127592959
23760	Lactobacillus crispatus	AFF4	-0.376911738171973	0.00325544277028215
23773	Lactobacillus crispatus	AGBL5	0.303855890077746	0.0193024006811278
23777	Lactobacillus crispatus	AGGF1	0.28501187089121	0.0286712583953283
23786	Lactobacillus crispatus	AGPAT6	-0.276797007285764	0.0338137431641836
23788	Lactobacillus crispatus	AGPS	-0.258360595835376	0.0481854616176604
23809	Lactobacillus crispatus	AIDA	0.324048150237696	0.0122879149448363
23812	Lactobacillus crispatus	AIFM1	-0.301692433632037	0.0202245792171092
23844	Lactobacillus crispatus	AKR1B10	-0.258047051422954	0.0484674627800928
23864	Lactobacillus crispatus	ALDH18A1	-0.347407208963103	0.00701942675620778
23873	Lactobacillus crispatus	ALDH3A2	0.352173084031911	0.00622952246417185
23877	Lactobacillus crispatus	ALDH5A1	0.272720929924284	0.0366373999217927
23883	Lactobacillus crispatus	ALDOC	0.429681262782523	0.00068323487343478
23886	Lactobacillus crispatus	ALG10B	0.433631922379035	0.00060153501837365
23889	Lactobacillus crispatus	ALG13	-0.327653910980544	0.011300640247798
23909	Lactobacillus crispatus	ALOX12	0.318310287490381	0.0140122546553595
23913	Lactobacillus crispatus	ALOX5	-0.330663937339791	0.010529730653726
23931	Lactobacillus crispatus	AMBRA1	-0.327277657685638	0.0114003508294807
23942	Lactobacillus crispatus	AMOT	0.386474842750831	0.00249885962929773
23947	Lactobacillus crispatus	AMY1A	-0.342171017275662	0.00798692287502841
23949	Lactobacillus crispatus	AMY1C	-0.306489663142087	0.0182282434601278
23959	Lactobacillus crispatus	ANAPC5	-0.459499336403815	0.00025125661771432
23961	Lactobacillus crispatus	ANG	0.269303295828889	0.0391531271822106
23962	Lactobacillus crispatus	ANGEL1	-0.260774887811022	0.0460586998370976
23972	Lactobacillus crispatus	ANKDD1A	0.345400524723605	0.00737736891653014
23973	Lactobacillus crispatus	ANKFN1	0.307116751966931	0.0179801364457509
23979	Lactobacillus crispatus	ANKLE1	-0.328343708687871	0.0111197938285963
23983	Lactobacillus crispatus	ANKRA2	0.322668554823041	0.0126848602560912
24020	Lactobacillus crispatus	ANKRD46	0.476211253585885	0.00013762026256902
24022	Lactobacillus crispatus	ANKRD49	0.261307913312139	0.0455996798601018
24024	Lactobacillus crispatus	ANKRD50	0.352517982885574	0.00617550690124638
24044	Lactobacillus crispatus	ANO9	0.266575459440821	0.041262085919677
24073	Lactobacillus crispatus	AOX1	0.280465476911097	0.0314296095050769
24075	Lactobacillus crispatus	AP1B1	-0.30492194107998	0.0188613077606202
24091	Lactobacillus crispatus	AP3D1	-0.368257912389137	0.00410839404929728
24095	Lactobacillus crispatus	AP3S2	0.291972556846969	0.0248428762467361
24100	Lactobacillus crispatus	APBA1	0.345964904665963	0.00727512183111877
24109	Lactobacillus crispatus	APEG1	0.275636892959805	0.0345983167500432
24135	Lactobacillus crispatus	APOD	0.379796346766251	0.00300827446005397
24138	Lactobacillus crispatus	APOL2	-0.35041723532235	0.00651097805791537
24142	Lactobacillus crispatus	APOLD1	-0.297146039651925	0.0222849313132778
24155	Lactobacillus crispatus	AQP3	-0.392871148764231	0.00208449992364885
24166	Lactobacillus crispatus	ARD1A	-0.274100525338939	0.0356605854073921
24181	Lactobacillus crispatus	ARG1	0.279148590378926	0.0322687705737343
24190	Lactobacillus crispatus	ARHGAP12	0.453259802596626	0.00031213213042652
24199	Lactobacillus crispatus	ARHGAP24	0.394909187444971	0.00196601182257589
24207	Lactobacillus crispatus	ARHGAP6	0.28429071874264	0.0290947411719781
24209	Lactobacillus crispatus	ARHGAP9	-0.30072044595353	0.0206509163659212
24221	Lactobacillus crispatus	ARHGEF19	0.322041465998197	0.0128689108630921
24223	Lactobacillus crispatus	ARHGEF3	-0.293195380055413	0.0242169565262888
24231	Lactobacillus crispatus	ARID1B	0.29228610125939	0.0246810981929653
24254	Lactobacillus crispatus	ARL4C	0.488847093406474	8.5483363443779e-05
24273	Lactobacillus crispatus	ARMCX1	0.304796523315011	0.0189127516176338
24278	Lactobacillus crispatus	ARMET	-0.345306461399878	0.0073945315122483
24280	Lactobacillus crispatus	ARNT	0.264067104141449	0.0432831711323445
24286	Lactobacillus crispatus	ARPC1B	-0.264882319613745	0.0426175752203576
24287	Lactobacillus crispatus	ARPC2	-0.331541861694571	0.0103136402043954
24288	Lactobacillus crispatus	ARPC3	-0.318498414137834	0.0139525857846926
24290	Lactobacillus crispatus	ARPC5	-0.387979855930454	0.00239526716384769
24291	Lactobacillus crispatus	ARPC5L	-0.311380955975864	0.016368163126896
24301	Lactobacillus crispatus	ARS2	-0.283224667740407	0.0297303480054483
24314	Lactobacillus crispatus	AS3MT	0.335774711262262	0.00932483232533801
24320	Lactobacillus crispatus	ASAP1	-0.301911914720732	0.0201293509356049
24321	Lactobacillus crispatus	ASAP1IT1	0.317495072018085	0.0142733596438123
24323	Lactobacillus crispatus	ASAP3	0.334771369142513	0.00955145118634862
24324	Lactobacillus crispatus	ASB1	0.375751623846013	0.00335981798720094
24338	Lactobacillus crispatus	ASF1A	0.29708333076944	0.0223145475676066
24345	Lactobacillus crispatus	ASNA1	-0.266920358294485	0.0409903723368701
24349	Lactobacillus crispatus	ASPG	0.297773128476768	0.0219905940103246
24353	Lactobacillus crispatus	ASPM	-0.282189971179416	0.0303583329031041
24358	Lactobacillus crispatus	ASS1	-0.322731263705525	0.0126665805397172
24360	Lactobacillus crispatus	ASTN2	0.297710419594283	0.0220198788370867
24366	Lactobacillus crispatus	ATAD3A	-0.281751009002025	0.0306280816765247
24374	Lactobacillus crispatus	ATF4	-0.272470094394347	0.0368173645098398
24388	Lactobacillus crispatus	ATG4A	-0.28661094739456	0.0277506342593093
24395	Lactobacillus crispatus	ATG9B	0.344365828162613	0.00756808369623379
24400	Lactobacillus crispatus	ATL3	-0.333140938197921	0.00992990452473873
24413	Lactobacillus crispatus	ATP13A3	-0.337750041060518	0.00889228827226029
24420	Lactobacillus crispatus	ATP2A2	-0.52060914238478	2.370066760929e-05
24427	Lactobacillus crispatus	ATP5A1	-0.291188695815915	0.0252512362083477
24451	Lactobacillus crispatus	ATP6V0B	-0.392432186586841	0.00211083965802648
24453	Lactobacillus crispatus	ATP6V0D1	-0.36292765737797	0.00472699625174371
24461	Lactobacillus crispatus	ATP6V1C2	0.277706286081787	0.0332092082315569
24483	Lactobacillus crispatus	ATPIF1	0.314798590071259	0.0151669896703585
24500	Lactobacillus crispatus	AURKAIP1	-0.308496347381585	0.0174444182858723
24501	Lactobacillus crispatus	AURKB	-0.262029065460708	0.0449846312324228
24504	Lactobacillus crispatus	AVEN	-0.349852855379991	0.0066037797048556
24521	Lactobacillus crispatus	B3GALNT1	0.349163057672663	0.00671877432555059
24528	Lactobacillus crispatus	B3GAT1	0.259802900132515	0.0469054850265203
24534	Lactobacillus crispatus	B3GNT5	-0.287269390660645	0.0273788320659471
24536	Lactobacillus crispatus	B3GNT8	-0.361704834169526	0.00487997774743643
24541	Lactobacillus crispatus	B4GALT3	-0.383872424127732	0.00268743038883156
24547	Lactobacillus crispatus	B9D2	-0.420306284851118	0.00091870406203882
24571	Lactobacillus crispatus	BAMBI	-0.378354042469112	0.00312969441881243
24583	Lactobacillus crispatus	BAT2D1	-0.269773612447521	0.0387986793216322
24588	Lactobacillus crispatus	BATF3	-0.263659496405301	0.0436191612368357
24590	Lactobacillus crispatus	BAZ1A	-0.482670268481769	0.00010813870904385
24595	Lactobacillus crispatus	BBOX1	0.378103206939175	0.00315124912654411
24598	Lactobacillus crispatus	BBS2	0.335774711262262	0.00932483232533801
24601	Lactobacillus crispatus	BBS7	0.267798282649265	0.0403053902557905
24617	Lactobacillus crispatus	BCHE	0.380047182296188	0.00298759026542688
24619	Lactobacillus crispatus	BCKDHB	-0.283820402124008	0.0293737386221247
24631	Lactobacillus crispatus	BCL2L15	-0.458276513195371	0.00026225586571124
24633	Lactobacillus crispatus	BCL3	-0.299434913862602	0.0212264754059362
24645	Lactobacillus crispatus	BCR	-0.347438563404345	0.00701395653087209
24654	Lactobacillus crispatus	BECN1	-0.294951228764974	0.0233415058588806
24667	Lactobacillus crispatus	BEX2	0.299873876039992	0.0210284327774559
24668	Lactobacillus crispatus	BEX4	0.295860507560996	0.0228987566740198
24677	Lactobacillus crispatus	BHLHB9	0.31407743792269	0.0154139575768553
24686	Lactobacillus crispatus	BIN2	-0.330036848514948	0.010686470684106
24693	Lactobacillus crispatus	BLCAP	0.304232143372652	0.01914572938584
24695	Lactobacillus crispatus	BLMH	0.382555537595561	0.0027875904481175
24700	Lactobacillus crispatus	BLVRB	0.330663937339791	0.010529730653726
24706	Lactobacillus crispatus	BMP2K	-0.268268599267898	0.0399423394586632
24724	Lactobacillus crispatus	BNIP3L	0.377319345908121	0.0032194588686807
24727	Lactobacillus crispatus	BOC	0.291596303552063	0.0250381889065022
24729	Lactobacillus crispatus	BOLA2	-0.373337331870367	0.00358658661499835
24730	Lactobacillus crispatus	BOLA2B	-0.420557120381056	0.00091155416928821
24731	Lactobacillus crispatus	BOLA3	-0.30536090325737	0.0186821912040627
24732	Lactobacillus crispatus	BOLL	0.266073788380947	0.0416599548492372
24760	Lactobacillus crispatus	BRI3BP	-0.310847930474747	0.0165626469424528
24764	Lactobacillus crispatus	BRMS1	-0.392463541028083	0.00210894844483931
24765	Lactobacillus crispatus	BRMS1L	0.261496039959592	0.0454385713285888
24785	Lactobacillus crispatus	BTBD10	-0.347971588905461	0.00692153109032397
24796	Lactobacillus crispatus	BTC	0.410147445888659	0.00125438945708481
24802	Lactobacillus crispatus	BTG2	-0.279807033645012	0.0318468836836963
24803	Lactobacillus crispatus	BTG3	-0.332513849373078	0.0100788877985073
24804	Lactobacillus crispatus	BTK	-0.286422820747107	0.0278576384989303
24811	Lactobacillus crispatus	BTN3A3	-0.302852547957997	0.0197255315141754
24812	Lactobacillus crispatus	BTRC	0.277800349405514	0.0331471872132665
24813	Lactobacillus crispatus	BUB1	-0.281594236795815	0.0307249047640407
24815	Lactobacillus crispatus	BUB3	-0.257482671480596	0.0489784639856446
24823	Lactobacillus crispatus	C10ORF104	0.29112598693343	0.0252841478669887
24832	Lactobacillus crispatus	C10ORF119	-0.278113893817935	0.032941146910948
24835	Lactobacillus crispatus	C10ORF128	-0.280434122469855	0.0314493756678431
24845	Lactobacillus crispatus	C10ORF32	0.350166399792413	0.0065520813431052
24871	Lactobacillus crispatus	C10ORF92	0.262656154285552	0.0444553561931444
24872	Lactobacillus crispatus	C10ORF99	-0.376817674848246	0.00326379721649732
24884	Lactobacillus crispatus	C11ORF46	0.287833770603004	0.0270634823728604
24900	Lactobacillus crispatus	C11ORF68	0.270118511301185	0.038540440760696
24917	Lactobacillus crispatus	C12ORF27	0.404221456493892	0.00149765177728788
24923	Lactobacillus crispatus	C12ORF34	-0.297114685210682	0.0222997352794858
24925	Lactobacillus crispatus	C12ORF36	-0.368038431300442	0.0041323796594819
24933	Lactobacillus crispatus	C12ORF48	-0.339756725300016	0.008470844517386
24934	Lactobacillus crispatus	C12ORF49	-0.370139178863667	0.00390779503160756
24936	Lactobacillus crispatus	C12ORF51	0.407858571677982	0.00134378746695568
24955	Lactobacillus crispatus	C13ORF18	-0.325020137916202	0.0120147220362733
24961	Lactobacillus crispatus	C13ORF31	-0.268801624769014	0.0395341506656736
24969	Lactobacillus crispatus	C14ORF102	-0.275668247401047	0.0345769147932885
24982	Lactobacillus crispatus	C14ORF128	0.324957429033718	0.0120321878824819
24983	Lactobacillus crispatus	C14ORF129	-0.347407208963103	0.00701942675620778
24987	Lactobacillus crispatus	C14ORF135	0.338251712120393	0.00878525388570689
24999	Lactobacillus crispatus	C14ORF166	-0.286485529629591	0.027821932014598
25001	Lactobacillus crispatus	C14ORF167	0.290530252549829	0.0255986147236141
25002	Lactobacillus crispatus	C14ORF169	-0.288021897250457	0.0269590462898734
25007	Lactobacillus crispatus	C14ORF179	-0.401524974547066	0.00162172761044826
25013	Lactobacillus crispatus	C14ORF28	0.308339575175375	0.0175046011092232
25048	Lactobacillus crispatus	C15ORF59	0.399455581425084	0.00172310967783421
25065	Lactobacillus crispatus	C16ORF57	-0.257733507010533	0.0487508115820612
25072	Lactobacillus crispatus	C16ORF68	-0.25870549468904	0.0478768114308104
25074	Lactobacillus crispatus	C16ORF7	-0.383935133010216	0.00268274172608568
25082	Lactobacillus crispatus	C16ORF88	-0.355590718127306	0.0057121124431012
25092	Lactobacillus crispatus	C17ORF39	0.332451140490594	0.0100938921278823
25105	Lactobacillus crispatus	C17ORF58	0.323734605825274	0.0123771766529084
25108	Lactobacillus crispatus	C17ORF61	-0.267641510443055	0.0404270107625705
25133	Lactobacillus crispatus	C17ORF96	-0.289589619312565	0.0261018430694152
25148	Lactobacillus crispatus	C18ORF51	0.328092873157934	0.011185264543887
25173	Lactobacillus crispatus	C19ORF42	0.355810199216001	0.00568021261808248
25178	Lactobacillus crispatus	C19ORF50	-0.302382231339365	0.019926572109797
25207	Lactobacillus crispatus	C1ORF115	0.360544719843567	0.00502912624150463
25215	Lactobacillus crispatus	C1ORF128	0.308747182911523	0.0173484930597498
25217	Lactobacillus crispatus	C1ORF131	-0.313889311275237	0.0154789476978398
25219	Lactobacillus crispatus	C1ORF133	0.419083461642674	0.0009542892456555
25247	Lactobacillus crispatus	C1ORF190	0.273567499837822	0.03603539633487
25255	Lactobacillus crispatus	C1ORF21	0.262812926491762	0.0443238396128958
25260	Lactobacillus crispatus	C1ORF216	0.309342917295124	0.0171224734129191
25272	Lactobacillus crispatus	C1ORF43	-0.297773128476768	0.0219905940103245
25296	Lactobacillus crispatus	C1ORF88	-0.331729988342024	0.0102678381605083
25305	Lactobacillus crispatus	C1QB	-0.310753867151021	0.01659717185263
25306	Lactobacillus crispatus	C1QBP	-0.381677613240781	0.00285619385514145
25307	Lactobacillus crispatus	C1QC	-0.3328273937855	0.0100041557560836
25309	Lactobacillus crispatus	C1QL3	0.300657737071046	0.0206786819227653
25310	Lactobacillus crispatus	C1QL4	0.342641333894295	0.00789550934675972
25315	Lactobacillus crispatus	C1QTNF7	0.378448105792838	0.00312164518971965
25324	Lactobacillus crispatus	C20ORF108	0.389829767963741	0.0022731870911192
25343	Lactobacillus crispatus	C20ORF24	-0.325459100093593	0.0118930724529355
25345	Lactobacillus crispatus	C20ORF29	-0.323013453676704	0.0125846023832339
25376	Lactobacillus crispatus	C21ORF51	0.460063716346174	0.00024632345688554
25382	Lactobacillus crispatus	C21ORF66	0.352800172856754	0.00613161808911558
25385	Lactobacillus crispatus	C21ORF70	-0.344867499222488	0.00747508531466643
25403	Lactobacillus crispatus	C22ORF32	0.351640058530794	0.00631381537225689
25423	Lactobacillus crispatus	C2ORF3	0.380141245619915	0.00297986630787788
25433	Lactobacillus crispatus	C2ORF49	-0.275260639664899	0.034856000399791
25436	Lactobacillus crispatus	C2ORF55	0.266011079498462	0.0417099099966672
25445	Lactobacillus crispatus	C2ORF76	0.32658785997831	0.0115851287292438
25446	Lactobacillus crispatus	C2ORF77	0.290279417019892	0.0257320035379292
25458	Lactobacillus crispatus	C3ORF18	0.318467059696592	0.0139625154098977
25479	Lactobacillus crispatus	C3ORF57	0.48238807851059	0.0001092947326104
25480	Lactobacillus crispatus	C3ORF58	0.32803016427545	0.0112016841901965
25486	Lactobacillus crispatus	C3ORF67	0.271341334509629	0.0376362980459331
25518	Lactobacillus crispatus	C4ORF49	0.259865609015	0.0468504717240707
25524	Lactobacillus crispatus	C5ORF21	0.284792389802515	0.028799594027195
25533	Lactobacillus crispatus	C5ORF33	0.390550920112311	0.00222712003985926
25545	Lactobacillus crispatus	C5ORF46	0.462572071645546	0.00022545010097809
25548	Lactobacillus crispatus	C5ORF53	0.379294675706377	0.00305002462000547
25554	Lactobacillus crispatus	C6ORF106	-0.319407692933856	0.0136672540377362
25558	Lactobacillus crispatus	C6ORF114	-0.315237552248649	0.0150183280425902
25565	Lactobacillus crispatus	C6ORF130	0.301598370308311	0.0202655082987527
25573	Lactobacillus crispatus	C6ORF153	-0.379357384588861	0.0030447778787101
25580	Lactobacillus crispatus	C6ORF173	-0.345431879164847	0.00737165578470096
25586	Lactobacillus crispatus	C6ORF192	-0.303824535636504	0.0193155057024353
25590	Lactobacillus crispatus	C6ORF205	0.335900129027231	0.00929683592699398
25597	Lactobacillus crispatus	C6ORF47	-0.300939927042226	0.0205539859213998
25600	Lactobacillus crispatus	C6ORF54	-0.290373480343619	0.0256819143287791
25604	Lactobacillus crispatus	C6ORF62	-0.388701008079024	0.00234699877415236
25605	Lactobacillus crispatus	C6ORF64	0.349915564262475	0.00659341156737333
25607	Lactobacillus crispatus	C6ORF68	-0.356437288040844	0.00558993035645705
25613	Lactobacillus crispatus	C6ORF97	0.341606637333304	0.00809783551381033
25631	Lactobacillus crispatus	C7ORF41	0.335555230173567	0.00937400220528711
25634	Lactobacillus crispatus	C7ORF44	-0.328688607541535	0.0110303126983197
25636	Lactobacillus crispatus	C7ORF47	0.267233902706907	0.0407446420817739
25652	Lactobacillus crispatus	C8ORF13	0.339850788623743	0.00845152328777446
25661	Lactobacillus crispatus	C8ORF41	-0.305705802111033	0.0185424747233309
25672	Lactobacillus crispatus	C8ORF76	-0.26466283852505	0.042795939886041
25677	Lactobacillus crispatus	C8ORF83	0.362018378581948	0.00484034186367704
25683	Lactobacillus crispatus	C9ORF10OS	0.277768994964271	0.0331678501565661
25717	Lactobacillus crispatus	C9ORF5	0.377632890320542	0.00319201942166506
25735	Lactobacillus crispatus	C9ORF86	-0.320160199523668	0.0134349249837605
25736	Lactobacillus crispatus	C9ORF89	-0.307210815290657	0.0179431698614943
25746	Lactobacillus crispatus	CA2	-0.370515432158573	0.00386873059626747
25757	Lactobacillus crispatus	CABLES1	0.280904439088487	0.0311539705969459
25763	Lactobacillus crispatus	CACNA1D	0.358506681162826	0.00530087581302025
25776	Lactobacillus crispatus	CACNG8	0.271121853420934	0.0377972739809848
25783	Lactobacillus crispatus	CALB2	0.2886489860753	0.0266133684731818
25795	Lactobacillus crispatus	CALML5	0.341449865127093	0.00812888173053914
25800	Lactobacillus crispatus	CAMK1D	0.287802416161762	0.0270809213883798
25817	Lactobacillus crispatus	CANX	-0.312854614714245	0.0158406043552371
25818	Lactobacillus crispatus	CAP1	-0.420651183704782	0.00090888592356459
25819	Lactobacillus crispatus	CAP2	-0.312478361419339	0.0159738971145615
25824	Lactobacillus crispatus	CAPN14	-0.455674094572272	0.00028714067504876
25853	Lactobacillus crispatus	CARS	-0.31887466743274	0.0138339027107757
25858	Lactobacillus crispatus	CASC5	-0.346153031313416	0.00724131558951289
25859	Lactobacillus crispatus	CASD1	0.265791598409767	0.0418851418506563
25864	Lactobacillus crispatus	CASP10	-0.310064069443693	0.0168522390794264
25868	Lactobacillus crispatus	CASP4	-0.363147138466666	0.00469998982024399
25871	Lactobacillus crispatus	CASP7	-0.301410243660858	0.0203475774949065
25872	Lactobacillus crispatus	CASP8	-0.39591252956472	0.00190992001473455
25879	Lactobacillus crispatus	CASZ1	-0.270494764596091	0.0382603491734888
25918	Lactobacillus crispatus	CCAR1	-0.282284034503142	0.0303007887975426
25930	Lactobacillus crispatus	CCDC109B	-0.396382846183352	0.00188412278695992
25935	Lactobacillus crispatus	CCDC115	0.338816092062752	0.00866618096412219
26018	Lactobacillus crispatus	CCDC86	-0.319627174022551	0.0135991372911254
26045	Lactobacillus crispatus	CCL26	0.260147798986179	0.0466035653890703
26058	Lactobacillus crispatus	CCNA2	-0.386224007220893	0.00251650754350208
26059	Lactobacillus crispatus	CCNB1	-0.278270666024146	0.0328385276098633
26064	Lactobacillus crispatus	CCND1	0.269271941387647	0.0391768518903466
26070	Lactobacillus crispatus	CCNF	-0.286266048540896	0.0279470729814984
26073	Lactobacillus crispatus	CCNH	-0.345494588047331	0.00736024110814963
26079	Lactobacillus crispatus	CCNL1	-0.279305362585137	0.0321679009012178
26084	Lactobacillus crispatus	CCNY	0.267453383795602	0.040573354982266
26099	Lactobacillus crispatus	CCRN4L	-0.325051492357445	0.0120059973187798
26109	Lactobacillus crispatus	CCT8	-0.327936100951723	0.0112263527224101
26111	Lactobacillus crispatus	CD14	-0.298588343949064	0.02161288228431
26141	Lactobacillus crispatus	CD2BP2	-0.277392741669366	0.033416643455292
26152	Lactobacillus crispatus	CD36	0.370640849923541	0.0038557860570862
[truncated: 114,319 more rows]
