# Supplementary material for: Computational microbiome pharmacology analysis elucidates the anti-cancer potential of vaginal microbes and metabolites
Source: Front Microbiol. 2025 Sep 16;16:1602217. doi: 10.3389/fmicb.2025.1602217 (PMC12479523; doi:10.3389/fmicb.2025.1602217)
Supplement: Supplementary file 2 [file Table_2.csv]

	RNA	METABOLITE	P.Value	Rho.Value	METABOLITE.num	pval.adj
116209	ZFYVE16	5-Aminovalerate	4.60E-07	-0.852898551	4	0.000647988
76150	NCRNA00085	Lactate	6.09E-07	-0.84842447	47	0.000993152
2216	ANKRD13D	Proline	1.62E-06	-0.831567695	69	0.002091234
110272	TRPV6	Glutamate	3.03E-06	-0.819761945	21	0.002983484
89809	RABL2B	Hexose-1	3.93E-06	-0.814586568	29	0.005526566
21338	EYA1	Flavin-mononucleotide(precursor)	4.82E-06	-0.810409888	18	0.007631562
88194	PTGDR	2-Aminoisobutyrate	5.44E-06	-0.807922271	2	0.007277739
45294	LILRB4	Proline	5.51E-06	-0.807652086	69	0.002764544
91116	RCHY1	Hydroxyisocaproate	5.98E-06	-0.805916027	36	0.007298693
76815	NELL1	Trimethylamine-N-oxide	6.35E-06	-0.804619418	88	0.004392025
89762	RABL2A	Hexose-1	6.66E-06	-0.803606095	29	0.005526566
67517	LOC731724	Trimethylamine	7.02E-06	-0.802472267	87	0.007143811
52874	LOC339742	Uracil	7.12E-06	-0.802149243	92	0.007272412
79895	OR5L2	Carnitine	7.21E-06	-0.801889492	12	0.006783812
93126	RPAIN	Pyroglutamate-3	7.76E-06	-0.800271628	75	0.009152669
103644	STAG3L4	Prostaglandin E2	8.12E-06	-0.79929312	71	0.010121096
42775	KCNMB1	N-Acetylneuraminate	9.32E-06	-0.79622101	58	0.011900349
89485	RAB3GAP1	Carnitine	9.55E-06	-0.795660168	12	0.006783812
8520	C20ORF52	Hydroxyisocaproate	1.02E-05	-0.794150813	36	0.007298693
89746	RABL2A	Pyridoxamine(precursor)	1.12E-05	-0.792098874	72	0.009558982
115883	ZDHHC2	Hydroxyproline(precursor)	1.14E-05	-0.791625673	38	0.012288428
92270	RNASEH2C	5-Aminovalerate	1.21E-05	-0.790276847	4	0.00814335
79903	OR5L2	N-AcetylGlutamine	1.37E-05	-0.78743596	57	0.005234613
58875	LOC645153	Malate(precursor)	1.38E-05	-0.787193242	50	0.018333851
40538	IFT74	p-SalicylicAcid	1.39E-05	-0.787052955	63	0.010532415
115470	ZBTB38	Cytosine	1.49E-05	-0.785424776	17	0.01658517
82960	PHKA2	Histidine	1.53E-05	-0.784789433	35	0.018205613
88198	PTGDR	5-Aminovalerate	1.73E-05	-0.78175558	4	0.00814335
15080	CPN2	Tyramine	1.80E-05	-0.780807053	90	0.019256454
82254	PELO	Trimethylamine	1.83E-05	-0.780445207	87	0.009314635
79899	OR5L2	Pyridoxamine(precursor)	1.85E-05	-0.780239596	72	0.009558982
6823	C14ORF106	Hexose-2	1.87E-05	-0.779908494	30	0.016410205
55679	LOC493754	Hypoxanthine	1.88E-05	-0.779841443	39	0.005756751
20216	EPAS1	Phenylpyruvate(precursor)	1.96E-05	-0.778772147	66	0.017072354
89797	RABL2B	Pyridoxamine(precursor)	2.05E-05	-0.777713442	72	0.009558982
110254	TRPV6	Betaine	2.06E-05	-0.777511285	11	0.012806963
69499	MAK10	Tyrosine	2.22E-05	-0.775716634	91	0.011361136
16949	DDI1	Histamine	2.29E-05	-0.774909056	34	0.011078143
3420	ARMCX2	Flavin-mononucleotide(precursor)	2.33E-05	-0.774458836	18	0.012292316
104735	SYT4	Ribose-5-Phosphates	2.43E-05	-0.773384837	79	0.008538276
112573	URB1	N-Acetyl-Glucosamine	2.45E-05	-0.773220423	54	0.018868938
41637	IRF4	5-Aminovalerate	2.48E-05	-0.772847643	4	0.008752894
82299	PET112L	Methylcysteine(precursor)	2.53E-05	-0.772374584	53	0.018685169
108421	TMEM67	Ribose-5-Phosphates	2.60E-05	-0.771686969	79	0.008538276
54368	LOC401242	Sucrose-Lactose-Trehalose	2.60E-05	-0.771654277	84	0.026909638
97999	SIGLECP3	Tyramine	2.67E-05	-0.770994803	90	0.019256454
96117	SELK	Xanthine	2.79E-05	-0.769883619	97	0.014495121
83647	PJCG6	Carnitine	2.85E-05	-0.76930507	12	0.010133892
93135	RPAIN	Glutamine	2.86E-05	-0.769274221	22	0.013701442
88242	PTGDR	Hexose-2	3.04E-05	-0.767686953	30	0.016410205
105930	TCP11L1	Asparagine	3.06E-05	-0.767508267	9	0.019777924
91615	RFTN2	Uridine	3.07E-05	-0.767453779	95	0.022255025
3774	ASPHD1	Prostaglandin E2	3.11E-05	-0.767102358	71	0.010411087
19943	EMCN	Phenylpyruvate(precursor)	3.23E-05	-0.76610685	66	0.017072354
96330	SENP5	Prostaglandin E2	3.34E-05	-0.765222908	71	0.010411087
89506	RAB3GAP1	Hexose-1	3.34E-05	-0.765194734	29	0.013522941
42554	KCNC3	N-Acetyl-Glucosamine	3.47E-05	-0.764220061	54	0.018868938
61191	LOC648287	Ribonolactone	3.52E-05	-0.763865261	78	0.017298991
13825	CLIC4	Glycerate(precursor)	3.53E-05	-0.763796619	24	0.010198114
30867	HS.135131	Cytosine	3.66E-05	-0.762815374	17	0.01658517
47362	LOC100129958	Ribose-5-Phosphates	3.74E-05	-0.762247144	79	0.008538276
93153	RPAIN	Ribose-5-Phosphates	3.79E-05	-0.761857498	79	0.008538276
96262	SEMA6C	Asparagine	3.88E-05	-0.761257486	9	0.019777924
54022	LOC392275	Hexose-3	3.95E-05	-0.760771561	31	0.036922695
23993	FLJ21986	Flavin-mononucleotide(precursor)	3.95E-05	-0.760753783	18	0.01562845
42918	KDELR1	Kynurenine(precursor)	3.98E-05	-0.760592665	45	0.030496393
4423	ATR	N-Acetyl-Glucosamine-1-Phosphate(precursor)	3.98E-05	-0.760529925	55	0.018754355
64589	LOC653803	Histamine	4.04E-05	-0.760142228	34	0.011078143
22781	FARP1	Glycerate(precursor)	4.06E-05	-0.760041738	24	0.010198114
93399	RPL21	Cytosine	4.06E-05	-0.760034974	17	0.01658517
78223	NRBP2	Xanthine	4.16E-05	-0.759386937	97	0.014495121
104421	SUPT6H	Histamine	4.24E-05	-0.758825351	34	0.011078143
79896	OR5L2	Hexose(precursor)	4.35E-05	-0.758188535	33	0.04510427
70653	MED13	N-Acetylneuraminate	4.41E-05	-0.757787631	58	0.012604608
93149	RPAIN	N6-AcetylLysine	4.49E-05	-0.757325879	60	0.025309498
78066	NPLOC4	N-Acetylneuraminate	4.53E-05	-0.757050879	58	0.012604608
14951	COX6A1	Hydroxyisocaproate	4.53E-05	-0.757033795	36	0.015441364
60095	LOC646609	Uridine	4.64E-05	-0.756404705	95	0.022255025
85519	PPAP2A	Ribose-5-Phosphates	4.71E-05	-0.755993444	79	0.009088306
81884	PDGFA	Hexose-Phosphate	4.78E-05	-0.755556643	32	0.025120294
92318	RNASEH2C	Hexose-2	4.83E-05	-0.755314902	30	0.017375837
32425	HS.382309	Adenine	5.07E-05	-0.753942564	5	0.03480636
115870	ZDHHC2	Imidazole(precursor)	5.13E-05	-0.753627661	41	0.038821299
111618	UBE2B	Cytosine	5.40E-05	-0.752212969	17	0.01658517
40439	IFITM3	Glycerate(precursor)	5.41E-05	-0.752125381	24	0.011664738
23943	FLJ20397	Hexose-Phosphate	5.50E-05	-0.751683079	32	0.025120294
106337	TFIP11	Proline	5.56E-05	-0.751369333	69	0.017926365
47328	LOC100129958	Creatinine	5.65E-05	-0.750932098	16	0.022313429
102692	SPPL3	Glycerophosphocholine	5.67E-05	-0.750842401	26	0.02898205
19309	EDNRA	Flavin-mononucleotide(precursor)	5.70E-05	-0.75066277	18	0.018049245
88193	PTGDR	GammaAminobutyrate	5.71E-05	-0.750631556	19	0.014471413
94265	RRN3P2	Methylcysteine(precursor)	5.73E-05	-0.750558239	53	0.018685169
104442	SUPT6H	Phenyllactate	5.73E-05	-0.750546233	65	0.041574949
54859	LOC440309	Tyramine	5.78E-05	-0.750284301	90	0.027771656
102900	SPTBN1	Hexose-Phosphate	5.79E-05	-0.750220485	32	0.025120294
47372	LOC100129958	Phenylpyruvate(precursor)	5.83E-05	-0.750065685	66	0.017072354
79890	OR5L2	Glutamine	5.86E-05	-0.749901306	22	0.016732512
93138	RPAIN	Guanine	5.90E-05	-0.749710709	28	0.018489643
104700	SYT4	Trimethylamine-N-oxide	5.91E-05	-0.749674512	88	0.021973607
108401	TMEM67	Aspartate	5.91E-05	-0.749672232	10	0.025218988
110277	TRPV6	MethionineSulfoxide	5.92E-05	-0.749639006	52	0.022222336
32914	HS.445843	p-SalicylicAcid	5.93E-05	-0.749548593	63	0.016675622
89240	RAB11FIP3	Carnitine	6.02E-05	-0.74913067	12	0.012558981
41936	ITGB3	N-Acetylneuraminate	6.12E-05	-0.74869704	58	0.012604608
93143	RPAIN	Phenylalanine	6.13E-05	-0.748625267	64	0.037995553
89238	RAB11FIP3	Guanine	6.16E-05	-0.748500674	28	0.018489643
93115	RPAIN	Choline(precursor)	6.23E-05	-0.748177628	13	0.029521685
103643	STAG3L4	N-Acetylneuraminate	6.26E-05	-0.748014498	58	0.012604608
74324	MTHFD2	Guanine	6.31E-05	-0.747813411	28	0.018489643
85056	POGZ	Cytosine	6.33E-05	-0.747714782	17	0.01658517
83623	PJCG6	Trimethylamine-N-oxide	6.36E-05	-0.747601772	88	0.021973607
91521	REXO2	Methionine	6.45E-05	-0.747167262	51	0.046787737
5610	BIRC3	Inosine	6.60E-05	-0.746500487	44	0.018937604
19507	EHD2	Hexose-1	6.69E-05	-0.746144908	29	0.013638986
83740	PKDCC	N-Acetyl-Glucosamine-1-Phosphate(precursor)	6.84E-05	-0.745484267	55	0.018754355
108331	TMEM45B	N-Acetylneuraminate	6.91E-05	-0.745204062	58	0.012604608
64103	LOC653252	Inosine	6.95E-05	-0.745050933	44	0.018937604
91765	RGPD2	ImidazolepropionicAcid	7.01E-05	-0.744781677	43	0.040406455
23028	FBXO18	N-AcetylAlanine	7.06E-05	-0.744582349	56	0.015754297
37596	HS.569566	Glycerol-3-Phosphate	7.08E-05	-0.744505268	25	0.039936355
110245	TRPV6	Imidazole(precursor)	7.10E-05	-0.744402739	41	0.038821299
81878	PDGFA	Uric acid	7.11E-05	-0.744364779	94	0.014793242
85162	POLR2C	Asparagine	7.32E-05	-0.743525582	9	0.024893868
97074	SFRS14	Pyridoxamine(precursor)	7.38E-05	-0.743276798	72	0.016957747
115873	ZDHHC2	Serine	7.40E-05	-0.743214767	81	0.031710691
28220	GSTO1	N-Acetyl-Glucosamine-1-Phosphate(precursor)	7.48E-05	-0.742913617	55	0.018754355
81984	PDK4	Taurine	7.50E-05	-0.742831239	85	0.023769081
87536	PRSS23	Hexose-1	7.51E-05	-0.742805638	29	0.013638986
74100	MSRB3	Taurine	7.58E-05	-0.742531958	85	0.023769081
110263	TRPV6	Creatine	7.63E-05	-0.742306352	15	0.039470617
98625	SLC22A17	Uric acid	7.79E-05	-0.741717656	94	0.014793242
98103	SIRT4	Glycine(precursor)	7.94E-05	-0.741173567	27	0.02647163
4604	B4GALNT1	5-Aminovalerate	8.01E-05	-0.740910822	4	0.0225632
81549	PCOLCE	Hexose-1	8.02E-05	-0.740862826	29	0.013638986
42293	JARID1A	Glutathione	8.10E-05	-0.740586659	23	0.032355054
97098	SFRS14	Hexose-1	8.15E-05	-0.740372996	29	0.013638986
96835	SETDB2	Histidine	8.29E-05	-0.739898704	35	0.018205613
110370	TSC2	4-Pyridoxate(precursor)	8.48E-05	-0.73923196	3	0.022136183
91772	RGPD2	Carnitine	8.52E-05	-0.739094072	12	0.012558981
89742	RABL2A	Carnitine	8.62E-05	-0.738724363	12	0.012558981
79882	OR5L2	Pyroglutamate-3	8.64E-05	-0.738676515	75	0.026882276
110271	TRPV6	Lysine	8.70E-05	-0.738470451	49	0.020361585
92317	RNASEH2C	Hexose-1	8.80E-05	-0.738117293	29	0.013638986
10864	CASQ2	Flavin-mononucleotide(precursor)	8.88E-05	-0.737838604	18	0.021613636
89792	RABL2B	Histidine	8.89E-05	-0.737823191	35	0.018205613
17128	DDX50	N-Acetyl-Glucosamine-1-Phosphate(precursor)	8.89E-05	-0.737820728	55	0.018754355
93134	RPAIN	ImidazolepropionicAcid	8.96E-05	-0.737572628	43	0.040406455
13834	CLIC4	N-Acetylneuraminate	9.07E-05	-0.737211789	58	0.013333675
110256	TRPV6	Threonine	9.08E-05	-0.737188254	86	0.036499699
53104	LOC375295	Hexose-Phosphate	9.21E-05	-0.736742019	32	0.025120294
62934	LOC651511	Gluconolactone(precursor)	9.23E-05	-0.73670027	20	0.043698424
25026	FOXI2	N-Acetyl-Glucosamine-1-Phosphate(precursor)	9.23E-05	-0.736696721	55	0.018754355
20279	EPB41L5	Hexose-Phosphate	9.23E-05	-0.736696006	32	0.025120294
40397	IFITM3	GammaAminobutyrate	9.51E-05	-0.735801756	19	0.018920172
69729	MAP2K5	Histamine	9.56E-05	-0.7356327	34	0.019963977
3256	ARL16	Inosine	9.61E-05	-0.735482869	44	0.018937604
78533	NT5DC3	Uridine	9.62E-05	-0.735436172	95	0.022255025
81028	PAXIP1	Uridine	9.67E-05	-0.735284431	95	0.022255025
79891	OR5L2	Lysine	9.83E-05	-0.73480555	49	0.020361585
92306	RNASEH2C	Nicotinate(precursor)	9.91E-05	-0.734541048	61	0.033804999
46964	LOC100129503	Urea	9.94E-05	-0.734465341	93	0.033661124
1032	ADD1	Kynurenine(precursor)	9.99E-05	-0.7343146	45	0.030496393
69799	MAP3K2	Sucrose-Lactose-Trehalose	0.00010084	-0.734025151	84	0.036705808
97080	SFRS14	Ribose-5-Phosphates	0.00010099	-0.73398003	79	0.015159775
42398	JOSD1	Phenylpyruvate(precursor)	0.000102903	-0.733410639	66	0.018676639
109026	TNKS	Glycerophosphocholine	0.000103357	-0.733276798	26	0.02898205
65702	LOC728602	Malate(precursor)	0.000103978	-0.733094585	50	0.027984367
2044	AMPH	Pyridoxamine(precursor)	0.000104114	-0.733054917	72	0.016957747
53480	LOC389033	Kynurenine(precursor)	0.000104215	-0.733025331	45	0.030496393
14260	CNTLN	Phenylpyruvate(precursor)	0.000106176	-0.732457087	66	0.018676639
115896	ZDHHC2	Hexose(precursor)	0.000107241	-0.732152327	33	0.045767911
86468	PRAMEF5	Pyruvate(precursor)	0.000107575	-0.732057411	77	0.049761307
69488	MAK10	Lysine	0.000107733	-0.732012439	49	0.020361585
97819	SIAE	p-SalicylicAcid	0.000107744	-0.732009409	63	0.023670399
79931	OR5L2	Glutathione	0.000108567	-0.731776614	23	0.032542976
104747	SYT4	Hexose-1	0.000108914	-0.7316789	29	0.013638986
94591	RUNDC3B	Guanine	0.000109093	-0.731628662	28	0.023241779
110285	TRPV6	L-Acetylcarnitine	0.000109173	-0.731606125	46	0.046529728
89244	RAB11FIP3	Pyridoxamine(precursor)	0.000109233	-0.731589359	72	0.016957747
2021	AMPH	5-Aminovalerate	0.000110776	-0.73115942	4	0.023814947
85975	PPP1R14A	Uric acid	0.000111521	-0.730953671	94	0.014793242
68860	LTBP1	Hexose-1	0.000111866	-0.730858657	29	0.013638986
27037	GNAI2	Glycerate(precursor)	0.000111913	-0.730845823	24	0.016876474
106575	TH	Phosphoserine(precursor)	0.000112835	-0.730593684	67	0.022884243
96840	SETDB2	Pyridoxamine(precursor)	0.000113585	-0.730389749	72	0.016957747
76859	NELL1	4-Pyridoxate(precursor)	0.000114501	-0.730142278	3	0.022136183
89793	RABL2B	Carnitine	0.00011486	-0.730045815	12	0.012558981
96836	SETDB2	Carnitine	0.000114977	-0.730014499	12	0.012558981
79893	OR5L2	Guanine	0.00011499	-0.73001087	28	0.023241779
72350	MIR34A	Pyrophosphate	0.000116031	-0.729732865	76	0.043924186
12610	CDO1	Flavin-mononucleotide(precursor)	0.00011667	-0.729563318	18	0.021613636
88696	PTPRB	Uridine	0.000117671	-0.729299062	95	0.022255025
110289	TRPV6	Glycerophosphocholine	0.000118251	-0.729146865	26	0.02898205
93118	RPAIN	Creatinine	0.000118422	-0.729102347	16	0.022313429
89750	RABL2A	N6-AcetylLysine	0.000118766	-0.729012293	60	0.025309498
57176	LOC643293	Cytosine	0.000119785	-0.728747677	17	0.02241691
97454	SH2B1	Prostaglandin E2	0.000119796	-0.728744825	71	0.024897609
4419	ATR	Hexose-1	0.000120397	-0.728589663	29	0.013638986
41942	ITGB3BP	Xanthosine	0.000120974	-0.728441249	98	0.022212362
116620	ZNF100	Creatinine	0.000121703	-0.72825467	16	0.022313429
89489	RAB3GAP1	Pyridoxamine(precursor)	0.000121751	-0.728242478	72	0.016957747
91757	RGPD2	Pyroglutamate-1	0.000122486	-0.728055202	73	0.0405776
79894	OR5L2	Histidine	0.000122719	-0.727996296	35	0.019914074
81572	PCP4	Uric acid	0.000123321	-0.727843833	94	0.014793242
78285	NRP1	Proline	0.000123459	-0.727809016	69	0.024222604
55778	LOC613206	Methylcysteine(precursor)	0.000123642	-0.727763029	53	0.020174243
101787	SNTB2	Phosphoserine(precursor)	0.00012477	-0.727479954	67	0.022884243
111266	TUSC4	Histidine	0.000124984	-0.72742672	35	0.019914074
64588	LOC653803	Glycine(precursor)	0.000125088	-0.727400669	27	0.02647163
86408	PRAMEF3	Creatinine	0.000126104	-0.727148337	16	0.022313429
7466	C17ORF77	Phenyllactate	0.000126268	-0.727107739	65	0.048510158
49935	LOC100133099	sn-Glycerol-3-Phosphate	0.000128398	-0.726584956	82	0.041258439
89267	RAB11FIP3	4-Pyridoxate(precursor)	0.000129193	-0.726391754	3	0.022136183
104284	SULF2	Phosphoserine(precursor)	0.000131177	-0.725913826	67	0.022884243
7938	C1ORF132	Proline	0.000131542	-0.725826537	69	0.024222604
96792	SETD7	Arginine	0.000131779	-0.72577016	8	0.029133068
30057	HOXA11	S-Adenosyl-L-Homocysteine(precursor)	0.000132699	-0.725551557	80	0.031534984
102263	SPARCL1	Uric acid	0.0001337	-0.725315354	94	0.014793242
89801	RABL2B	N6-AcetylLysine	0.000133708	-0.725313366	60	0.025309498
40374	IFITM2	Glycerate(precursor)	0.000133977	-0.725250072	24	0.018367063
110282	TRPV6	Tyrosine	0.000135822	-0.724819356	91	0.034804352
58135	LOC644366	Trimethylamine-N-oxide	0.000136233	-0.724724031	88	0.031447213
96767	SETD7	Trimethylamine-N-oxide	0.00013643	-0.724678367	88	0.031447213
17699	DIXDC1	Uridine	0.000137962	-0.724325889	95	0.022255025
41338	INSC	Inosine	0.000138234	-0.724263645	44	0.018937604
40437	IFITM3	Propionate	0.000138445	-0.724215588	70	0.032984429
42401	JOSD1	N-Acetyl-Glucosamine-1-Phosphate(precursor)	0.000138766	-0.724142281	55	0.021142995
75131	MYL9	Uridine	0.000138823	-0.724129339	95	0.022255025
59537	LOC645895	Inosine	0.000139383	-0.724002022	44	0.018937604
115827	ZDHHC11	N-AcetylAlanine	0.000139611	-0.723950147	56	0.019636722
93124	RPAIN	Pyroglutamate-1	0.000140145	-0.723829501	73	0.0405776
4187	ATP5G1	13-HydroxyoctadecadienoicAcid	0.000141375	-0.723552713	1	0.04291782
49927	LOC100133099	Glycerophosphocholine	0.000142178	-0.72337292	26	0.02898205
115912	ZDHHC2	Hexose-2	0.000142657	-0.723266233	30	0.026408923
118170	ZNF595	Creatinine	0.000142661	-0.723265408	16	0.022313429
82966	PHKA2	Citrulline	0.000142937	-0.723204129	14	0.033224318
42769	KCNMB1	Phenylpyruvate(precursor)	0.000143021	-0.723185517	66	0.018676639
101844	SNX10	Alanine	0.000143196	-0.723146504	7	0.049986552
91789	RGPD2	Phenylpyruvate(precursor)	0.000143345	-0.723113611	66	0.018676639
11515	CCL23	Hypoxanthine	0.00014482	-0.722788274	39	0.026782471
78545	NTAN1	GammaAminobutyrate	0.000144892	-0.722772567	19	0.018920172
67028	LOC730241	Xylulose-5-Phosphate	0.000145012	-0.722746248	99	0.023300139
105726	TCEAL1	Uric acid	0.000146314	-0.722461759	94	0.014793242
3383	ARMCX2	Carnitine	0.000147666	-0.722168531	12	0.014977594
99900	SLCO2A1	Inosine	0.000147807	-0.722138157	44	0.018937604
90020	RAMP1	Taurine	0.000148107	-0.722073493	85	0.024712239
84602	PLXDC2	Kynurenine(precursor)	0.000148111	-0.722072681	45	0.030496393
92470	RNF146	Taurine	0.000148411	-0.722008119	85	0.024712239
80220	OSBPL5	N6-AcetylLysine	0.000149942	-0.721680559	60	0.025309498
22155	FAM174B	Adenosine	0.0001503	-0.721604239	6	0.030188683
29275	HERC5	GammaAminobutyrate	0.000150509	-0.721559888	19	0.018920172
108413	TMEM67	Pyridoxamine(precursor)	0.000151221	-0.72140887	72	0.018949214
22779	FARP1	Adenosine	0.000152368	-0.721167162	6	0.030188683
98159	SIX2	Hexose-1	0.000153279	-0.720976335	29	0.013638986
74937	MYBPC3	Uridine	0.000153307	-0.720970331	95	0.022255025
42822	KCNQ2	N-Acetyl-Glucosamine-1-Phosphate(precursor)	0.000153581	-0.720913155	55	0.021142995
91963	RHOQ	Taurine	0.000154872	-0.720644783	85	0.024712239
44083	KLF2	Urea	0.000155534	-0.720507887	93	0.033661124
86885	PRKCA	Uric acid	0.000156168	-0.720377269	94	0.014793242
109107	TNXA	Proline	0.000156632	-0.720281944	69	0.024282713
941	ADCY3	Glycerate(precursor)	0.000157191	-0.720167364	24	0.01862906
109103	TNS1	Uric acid	0.0001581	-0.719981832	94	0.014793242
68640	LSAMP	Uric acid	0.000158367	-0.719927535	94	0.014793242
83718	PKDCC	Carnitine	0.00015838	-0.719925059	12	0.014993276
78334	NRXN3	Uric acid	0.00015948	-0.719702046	94	0.014793242
79876	OR5L2	Betaine	0.000159781	-0.719641473	11	0.037222827
79898	OR5L2	Phenylalanine	0.000160472	-0.719502409	64	0.037995553
117175	ZNF324	Hexose(precursor)	0.000160536	-0.71948939	33	0.045767911
1387	AGPAT3	Glycerate(precursor)	0.000160595	-0.719477543	24	0.01862906
91793	RGPD2	4-Pyridoxate(precursor)	0.000160952	-0.719406005	3	0.022136183
73236	MON2	Tryptophan	0.000162093	-0.71917806	89	0.028773133
20825	ERP44	S-Adenosyl-L-Homocysteine(precursor)	0.00016211	-0.719174727	80	0.031534984
81708	PDCD4	Xylulose-5-Phosphate	0.000162938	-0.71901015	99	0.023300139
67518	LOC731724	Glycine(precursor)	0.000163577	-0.718883743	27	0.02647163
40599	IGDCC4	Flavin-mononucleotide(precursor)	0.00016467	-0.718668419	18	0.021613636
13837	CLIC4	Flavin-mononucleotide(precursor)	0.000165164	-0.718571325	18	0.021613636
40447	IFITM3	Hyppuric Acid	0.000166545	-0.718301844	40	0.047842403
110294	TRPV6	Hydroxyisocaproate	0.000167331	-0.71814911	36	0.027949004
84573	PLTP	Uric acid	0.000167621	-0.718093093	94	0.014793242
79506	OPN3	N-Acetylneuraminate	0.000167946	-0.718030196	58	0.016652489
103918	STK36	Phosphoserine(precursor)	0.000168166	-0.717987737	67	0.022884243
100419	SNAI2	Uridine	0.000169177	-0.717793098	95	0.022255025
89741	RABL2A	Histidine	0.000170112	-0.717614151	35	0.020328398
11202	CCDC26	Xanthosine	0.000170137	-0.717609353	98	0.022212362
75900	NBPF7	N-AcetylGlutamine	0.000171732	-0.717306044	57	0.040454687
22477	FAM65A	S-Adenosyl-L-Homocysteine(precursor)	0.000171857	-0.717282343	80	0.031534984
47370	LOC100129958	Hydroxyisocaproate	0.000172074	-0.717241284	36	0.027949004
113441	VCX3A	Phenyllactate	0.000172264	-0.717205414	65	0.048510158
21825	FAM119B	Urea	0.000172351	-0.717188852	93	0.033661124
98029	SIKE	Glycerophosphocholine	0.000173385	-0.716994138	26	0.02898205
111264	TUSC4	Glutamate	0.000173494	-0.716973666	21	0.042679526
79897	OR5L2	MethionineSulfoxide	0.000173802	-0.716915957	52	0.041726558
26554	GIMAP8	N6-AcetylLysine	0.000176312	-0.716448144	60	0.025309498
89265	RAB11FIP3	Hexose-1	0.000176611	-0.716392756	29	0.014169472
108334	TMEM47	Taurine	0.000177219	-0.716280542	85	0.024712239
4014	ATP11A	Trimethylamine	0.000177995	-0.716137834	87	0.039966453
68085	LPAR1	Hexose-1	0.000179252	-0.715907557	29	0.014169472
88283	PTGER3	S-Adenosyl-L-Homocysteine(precursor)	0.000179291	-0.7159005	80	0.031534984
29304	HERC6	Kynurenine(precursor)	0.000179392	-0.715882078	45	0.030496393
83642	PJCG6	Lysine	0.000180194	-0.715736041	49	0.02607643
93975	RPS27L	Creatinine	0.000180328	-0.715711722	16	0.022313429
47367	LOC100129958	Glycerate(precursor)	0.000180571	-0.715667517	24	0.019450124
74334	MTHFD2	N6-AcetylLysine	0.000180586	-0.715664835	60	0.025309498
67519	LOC731724	Histamine	0.000181457	-0.715507246	34	0.026670333
97414	SGSM2	Adenine	0.000181586	-0.71548386	5	0.03480636
13829	CLIC4	Phenylpyruvate(precursor)	0.000182497	-0.715319871	66	0.018676639
9755	C7ORF28B	Urea	0.000183674	-0.715108842	93	0.033661124
97341	SGCE	Uric acid	0.000184164	-0.715021288	94	0.014793242
4015	ATP11A	Glycine(precursor)	0.00018555	-0.714775071	27	0.02647163
106942	TIAL1	Uric acid	0.000185886	-0.714715429	94	0.014793242
22181	FAM184B	Succinate	0.000188265	-0.714296982	83	0.033735429
25247	FSTL3	N-Acetylneuraminate	0.000188425	-0.714268997	58	0.016652489
34537	HS.540658	N-Acetylputrescine	0.000188588	-0.714240535	59	0.040734148
6559	C12ORF30	5-Aminovalerate	0.000189657	-0.714054228	4	0.024173053
88369	PTGR1	sn-Glycerol-3-Phosphate	0.000190494	-0.713908981	82	0.045908998
93140	RPAIN	Carnitine	0.000190696	-0.713873885	12	0.016924314
72912	MLL5	Tyramine	0.000191768	-0.713688977	90	0.034354254
116083	ZFP64	N-Acetylputrescine	0.000192408	-0.713578886	59	0.040734148
34036	HS.538064	Hydroxyproline(precursor)	0.000192841	-0.713504636	38	0.033918893
34023	HS.537890	Tyramine	0.000193299	-0.713426116	90	0.034354254
70834	MEGF6	Phosphoserine(precursor)	0.000193705	-0.713356749	67	0.022884243
35903	HS.554169	N-Acetyl-Glucosamine	0.000194532	-0.713215815	54	0.025264674
96907	SF3A1	Asparagine	0.000196419	-0.712896264	9	0.03099715
72603	MIR644	N-AcetylAlanine	0.00019724	-0.712758035	56	0.020385628
108399	TMEM67	Leucine-Isoleucine	0.000197825	-0.712659811	48	0.037335854
45691	LOC100127944	Malate(precursor)	0.000198041	-0.71262365	50	0.027984367
2069	AMPH	Hexose-2	0.000198116	-0.712611154	30	0.026408923
42821	KCNQ2	Uridine	0.000199059	-0.712453552	95	0.022255025
90455	RASSF1	Trimethylamine-N-oxide	0.000201015	-0.712128793	88	0.031481356
36482	HS.561604	Uric acid	0.000201058	-0.712121646	94	0.014793242
88182	PTEN	Tyramine	0.000201221	-0.712094826	90	0.034354254
116908	ZNF239	Gluconolactone(precursor)	0.000201359	-0.712071897	20	0.043698424
8414	C20ORF160	Hexose-1	0.000201528	-0.712044033	29	0.01454508
6294	C10ORF54	Pipecolate	0.000201644	-0.712024925	68	0.048157351
69477	MAK10	Pyroglutamate-2	0.0002046	-0.711540519	74	0.030013507
22793	FARP1	N-Acetylneuraminate	0.00020472	-0.711521108	58	0.016652489
47333	LOC100129958	ImidazoleAceticAcid(precursor)	0.000205233	-0.71143759	42	0.042858218
94577	RUNDC3B	5-Aminovalerate	0.000205652	-0.711369623	4	0.024173053
2512	AOAH	GammaAminobutyrate	0.000205745	-0.711354537	19	0.020718217
80025	OR7E37P	N-Acetyl-Glucosamine	0.000205933	-0.711324101	54	0.025264674
40434	IFITM3	N-Acetyl-Glucosamine	0.000206587	-0.71121846	54	0.025264674
88790	PTPRS	Methionine	0.000207324	-0.711099659	51	0.046787737
13702	CLEC1A	Kynurenine(precursor)	0.000210456	-0.710598695	45	0.030496393
108407	TMEM67	Guanine	0.000210484	-0.71059429	28	0.023241779
110262	TRPV6	Hydroxyproline(precursor)	0.000210497	-0.71059222	38	0.033918893
18813	DUXAP3	Inosine	0.000210629	-0.710571185	44	0.018937604
67893	LOC91461	4-Pyridoxate(precursor)	0.00021084	-0.710537694	3	0.022136183
29276	HERC5	2-Aminoisobutyrate	0.000210905	-0.710527442	2	0.026890584
28215	GSTO1	Hexose-1	0.000210976	-0.710516084	29	0.014592525
99274	SLC35A1	Succinate	0.000211109	-0.710495111	83	0.033735429
108982	TNFSF15	Lactate	0.00021119	-0.710482224	47	0.030299133
81681	PDCD1	Uric acid	0.000211707	-0.710400396	94	0.014793242
117938	ZNF549	N6-AcetylLysine	0.000211944	-0.710362955	60	0.025309498
69498	MAK10	Citrulline	0.000212753	-0.710235424	14	0.033224318
108431	TMEM67	HydroxyphenylaceticAcid(precursor)	0.000213057	-0.710187522	37	0.047659691
42032	ITM2A	Flavin-mononucleotide(precursor)	0.000213541	-0.710111487	18	0.021613636
97817	SIAE	N-AcetylAlanine	0.000214319	-0.709989676	56	0.020385628
69481	MAK10	Creatine	0.000214962	-0.709889151	15	0.040277301
18124	DNAJC15	Inosine	0.000216057	-0.70971867	44	0.018937604
79881	OR5L2	Pyroglutamate-2	0.000216098	-0.709712345	74	0.030013507
47332	LOC100129958	Threonine	0.000216175	-0.709700411	86	0.036499699
104699	SYT4	Imidazole(precursor)	0.000216176	-0.709700239	41	0.040768998
27616	GPR146	Uridine	0.000216882	-0.709590713	95	0.022255025
7059	C14ORF85	Inosine	0.000216974	-0.709576584	44	0.018937604
9250	C3ORF72	Flavin-mononucleotide(precursor)	0.00021753	-0.709490516	18	0.021613636
87538	PRSS23	4-Pyridoxate(precursor)	0.000217766	-0.709454168	3	0.022136183
103608	STAG3L4	Guanine	0.000219129	-0.709244458	28	0.023241779
10605	CAND2	Urea	0.000219643	-0.709165622	93	0.033661124
76844	NELL1	Tyrosine	0.000219988	-0.709112754	91	0.044042163
44074	KLF11	Phenylpyruvate(precursor)	0.000220051	-0.709103125	66	0.018676639
78169	NR2F1	Uric acid	0.000220124	-0.709092049	94	0.014793242
75789	NBL1	Uric acid	0.000220138	-0.709089965	94	0.014793242
78068	NPLOC4	S-Adenosyl-L-Homocysteine(precursor)	0.000220178	-0.709083755	80	0.031534984
70321	MBOAT2	Adenine	0.000220222	-0.709077011	5	0.03480636
93141	RPAIN	Hexose(precursor)	0.00022171	-0.708850394	33	0.045767911
93120	RPAIN	Betaine	0.00022223	-0.708771506	11	0.037222827
108326	TMEM45B	N-AcetylAlanine	0.000222583	-0.708718007	56	0.020385628
6468	C11ORF68	N-AcetylAlanine	0.000222794	-0.708686068	56	0.020385628
25007	FOXI2	Kynurenine(precursor)	0.000223464	-0.708584779	45	0.030496393
117199	ZNF324	Flavin-mononucleotide(precursor)	0.000223839	-0.708528249	18	0.021613636
79925	OR5L2	Hexose-1	0.000224043	-0.708497493	29	0.014822303
108438	TMEM67	4-Pyridoxate(precursor)	0.00022494	-0.708362727	3	0.022136183
75246	MYST2	Glycerophosphocholine	0.000224993	-0.708354786	26	0.02898205
94325	RSC1A1	Methylcysteine(precursor)	0.000225741	-0.708242749	53	0.027625061
83738	PKDCC	4-Pyridoxate(precursor)	0.000226153	-0.708181143	3	0.022136183
107966	TMEM161B	S-Adenosyl-L-Homocysteine(precursor)	0.000228096	-0.707892064	80	0.031534984
36275	HS.559860	N6-AcetylLysine	0.000228771	-0.707792188	60	0.025309498
84671	PMM1	Ribose-5-Phosphates	0.000231324	-0.707416585	79	0.024732148
67535	LOC731742	Urea	0.00023165	-0.707368858	93	0.033661124
29213	HEPH	Adenosine	0.000233289	-0.707129757	6	0.030188683
93144	RPAIN	Pyridoxamine(precursor)	0.000234278	-0.706986308	72	0.022322151
88366	PTGR1	Phosphoserine(precursor)	0.000234544	-0.706947711	67	0.022884243
64587	LOC653803	Trimethylamine	0.000235202	-0.706852719	87	0.039966453
86708	PRICKLE2	Malate(precursor)	0.000235836	-0.706761273	50	0.027984367
42776	KCNMB1	Prostaglandin E2	0.000237013	-0.706592115	71	0.029038623
81684	PDCD1	Uridine	0.000237457	-0.706528456	95	0.022255025
93121	RPAIN	Valine	0.00023758	-0.70651086	96	0.038208729
86568	PRDM8	Uric acid	0.000238166	-0.706427188	94	0.015389157
23835	FLJ11795	Uracil	0.000238897	-0.706322905	92	0.049812799
40910	IL17RD	Inosine	0.00023968	-0.706211438	44	0.018937604
111260	TUSC4	Ornithine	0.00023968	-0.706211438	62	0.032966961
56256	LOC642161	4-Pyridoxate(precursor)	0.000239716	-0.706206353	3	0.022136183
41598	IRAK3	N-Acetyl-Glucosamine-1-Phosphate(precursor)	0.000240332	-0.706119075	55	0.024783025
110276	TRPV6	Hexose(precursor)	0.000240469	-0.706099557	33	0.045767911
976	ADCY4	N-Acetylneuraminate	0.000241565	-0.705944723	58	0.016652489
79875	OR5L2	5-Aminovalerate	0.000242104	-0.705868789	4	0.024173053
51450	LOC100134711	Adenine	0.000242296	-0.705841757	5	0.03480636
118489	ZNF681	Kynurenine(precursor)	0.000242433	-0.705822489	45	0.030496393
8209	C1ORF69	Serine	0.00024255	-0.705806004	81	0.045997926
111262	TUSC4	Glutamine	0.000242916	-0.705754511	22	0.044567727
73079	MMRN1	Glycerol-3-Phosphate	0.000244237	-0.705569614	25	0.039936355
104749	SYT4	4-Pyridoxate(precursor)	0.000244416	-0.705544545	3	0.022136183
78851	NUMA1	Histamine	0.000245382	-0.70540988	34	0.027728427
108436	TMEM67	Hexose-1	0.000245438	-0.705402072	29	0.014822303
97882	SIGIRR	N-Acetylputrescine	0.000245564	-0.705384586	59	0.040734148
99895	SLCO2A1	Glycerol-3-Phosphate	0.000245835	-0.705346815	25	0.039936355
102588	SPON2	Phosphoserine(precursor)	0.000246046	-0.705317556	67	0.022884243
40436	IFITM3	Adenosine	0.000246412	-0.705266762	6	0.030188683
83627	PJCG6	Creatinine	0.000248053	-0.705039927	16	0.022313429
115031	XRCC2	Lactate	0.0002484	-0.704992124	47	0.030299133
73243	MON2	Adenine	0.000250221	-0.704742055	5	0.03480636
59453	LOC645843	Adenine	0.000250972	-0.704639394	5	0.03480636
77488	NLGN1	Hexose-1	0.000251747	-0.70453387	29	0.014822303
84574	PLTP	Hexose-1	0.0002544	-0.70417433	29	0.014822303
118560	ZNF697	Uric acid	0.000254529	-0.704156852	94	0.01583738
71830	MIB2	Kynurenine(precursor)	0.000254897	-0.704107362	45	0.030496393
17912	DLX1	N-Acetyl-Glucosamine-1-Phosphate(precursor)	0.000255663	-0.704004314	55	0.024783025
55035	LOC440704	Inosine	0.000255697	-0.703999714	44	0.018937604
96329	SENP5	N-Acetylneuraminate	0.000256066	-0.703950166	58	0.016652489
79296	OGT	Glutathione	0.000256148	-0.703939246	23	0.038110894
104274	SULF2	Ribose-5-Phosphates	0.000256292	-0.703919915	79	0.024732148
91465	RET	Glycerate(precursor)	0.000256963	-0.703829969	24	0.020754483
67771	LOC732432	Lactate	0.000257426	-0.703768116	47	0.030299133
108427	TMEM67	Nicotinate(precursor)	0.000258034	-0.703687006	61	0.040172569
99898	SLCO2A1	Phosphoserine(precursor)	0.000258166	-0.703669472	67	0.022884243
86446	PRAMEF3	Hydroxyisocaproate	0.000259492	-0.703493165	36	0.028260426
42096	ITSN1	N6-AcetylLysine	0.000260159	-0.703404861	60	0.025309498
109232	TOP	Glycerophosphocholine	0.00026042	-0.703370384	26	0.02898205
104724	SYT4	Carnitine	0.000260621	-0.703343805	12	0.019958464
16862	DCTN1	Pyruvate(precursor)	0.000260792	-0.70332121	77	0.049761307
970	ADCY4	Phenylpyruvate(precursor)	0.00026283	-0.703052948	66	0.018676639
40446	IFITM3	Phenylpyruvate(precursor)	0.00026283	-0.703052948	66	0.018676639
115871	ZDHHC2	Trimethylamine-N-oxide	0.000263135	-0.703012952	88	0.031481356
84839	PMS2L5	Tyramine	0.000263534	-0.702960761	90	0.035579396
76827	NELL1	Hydroxyproline(precursor)	0.000264964	-0.702774119	38	0.033918893
92296	RNASEH2C	N-AcetylGlutamine	0.000265813	-0.702663669	57	0.040454687
111251	TUSC4	Threonine	0.000265883	-0.702654565	86	0.036499699
40486	IFT140	Methylcysteine(precursor)	0.000265947	-0.702646185	53	0.028929166
28191	GSTO1	Guanine	0.00026627	-0.702604301	28	0.023241779
92049	RIMS2	Pyridoxamine(precursor)	0.000267099	-0.702496895	72	0.022322151
41126	IL8RBP	Hexose-Phosphate	0.00026768	-0.702421917	32	0.041919962
110273	TRPV6	Guanine	0.000268441	-0.702323683	28	0.023241779
40014	ID2B	Adenine	0.000268948	-0.702258479	5	0.03480636
108402	TMEM67	ImidazolepropionicAcid	0.000268959	-0.702257021	43	0.040406455
115895	ZDHHC2	Carnitine	0.000269104	-0.70223846	12	0.019958464
83628	PJCG6	Betaine	0.000269706	-0.70216117	11	0.037222827
69028	LYPD5	S-Adenosyl-L-Homocysteine(precursor)	0.000270134	-0.702106222	80	0.031534984
70831	MEGF6	Glycerol-3-Phosphate	0.00027063	-0.702042732	25	0.039936355
17913	DLX1	N-Acetylneuraminate	0.00027107	-0.701986552	58	0.016652489
52240	LOC202781	Inosine	0.000271848	-0.701887309	44	0.018937604
90498	RASSF1	4-Pyridoxate(precursor)	0.000272554	-0.70179741	3	0.022136183
51836	LOC144383	Malate(precursor)	0.000273943	-0.701621249	50	0.027984367
115829	ZDHHC11	p-SalicylicAcid	0.000274163	-0.701593506	63	0.024074906
104748	SYT4	Hexose-2	0.000275562	-0.701416915	30	0.026981546
89764	RABL2A	4-Pyridoxate(precursor)	0.00027584	-0.701381887	3	0.022136183
71358	MGC13098	Proline	0.000277032	-0.701232255	69	0.027512618
62377	LOC650455	Pyrophosphate	0.000277113	-0.701222149	76	0.043924186
109812	TRIM16L	Arginine	0.000277129	-0.701220069	8	0.029133068
76849	NELL1	Glycerophosphocholine	0.000277325	-0.701195565	26	0.02898205
32204	HS.34558	Proline	0.000277474	-0.701176871	69	0.027512618
53181	LOC388080	Glycerol-3-Phosphate	0.000277631	-0.701157285	25	0.039936355
88225	PTGDR	N-AcetylGlutamine	0.000277697	-0.701149003	57	0.040454687
117380	ZNF37A	Glutathione	0.000277984	-0.701113048	23	0.038110894
115631	ZC3H11B	GammaAminobutyrate	0.000278565	-0.701040568	19	0.022770096
48899	LOC100131963	Tryptophan	0.000278689	-0.701025065	89	0.03097391
89791	RABL2B	Guanine	0.000280677	-0.700777931	28	0.023241779
63700	LOC652865	N-Acetylputrescine	0.00028396	-0.700373141	59	0.040734148
118869	ZNF808	Hydroxyisocaproate	0.000285036	-0.700241261	36	0.028260426
81807	PDE5A	Uric acid	0.000286476	-0.700065526	94	0.016505946
75559	NAPEPLD	GammaAminobutyrate	0.000287547	-0.699935392	19	0.022770096
85020	POFUT1	Guanine	0.000287675	-0.699919792	28	0.023241779
110283	TRPV6	N-AcetylGlutamine	0.000287787	-0.699906172	57	0.040454687
39594	HSPA12A	Hexose-1	0.000287932	-0.699888588	29	0.015228356
9184	C3ORF50	Inosine	0.000289503	-0.699698578	44	0.018937604
33983	HS.537638	Tyramine	0.000289639	-0.69968216	90	0.035579396
47342	LOC100129958	ImidazolepropionicAcid	0.000291437	-0.699465908	43	0.040406455
94177	RRAGB	Phosphoserine(precursor)	0.000292347	-0.699356915	67	0.022884243
117191	ZNF324	Phenylpyruvate(precursor)	0.000292482	-0.699340738	66	0.018676639
6928	C14ORF165	Adenosine	0.000293792	-0.699184351	6	0.030188683
42657	KCNK17	Pyridoxamine(precursor)	0.000294365	-0.699116155	72	0.022322151
89216	RAB11FIP3	Trimethylamine-N-oxide	0.000295749	-0.698951775	88	0.031481356
89740	RABL2A	Guanine	0.000296695	-0.698839875	28	0.023241779
36821	HS.563710	Tyramine	0.000297625	-0.698730154	90	0.035579396
108569	TMEM98	Uric acid	0.000298608	-0.698614494	94	0.016505946
51594	LOC116412	N-Acetyl-Glucosamine	0.000299117	-0.698554765	54	0.027578956
92301	RNASEH2C	Ribose-5-Phosphates	0.000300757	-0.698362837	79	0.024810021
96331	SENP5	S-Adenosyl-L-Homocysteine(precursor)	0.000301259	-0.698304254	80	0.031534984
93142	RPAIN	MethionineSulfoxide	0.000302146	-0.698200905	52	0.041726558
106568	TH	Glycerol-3-Phosphate	0.000303413	-0.698053773	25	0.039936355
679	ACTA2	Phenylpyruvate(precursor)	0.000304638	-0.697912154	66	0.018676639
104705	SYT4	Creatinine	0.00030489	-0.697883029	16	0.022313429
88877	PURA	Carnitine	0.000305069	-0.697862365	12	0.019958464
97997	SIGLEC9	Xanthine	0.000305146	-0.69785342	97	0.034449893
66361	LOC729400	Methylcysteine(precursor)	0.000305653	-0.69779501	53	0.029923462
2019	AMPH	Choline(precursor)	0.000306643	-0.697681159	13	0.03640407
77963	NPAS3	Phenyllactate	0.000307699	-0.697560122	65	0.048510158
94597	RUNDC3B	Pyridoxamine(precursor)	0.000307971	-0.697529005	72	0.022322151
5559	BICC1	Hexose-1	0.000308492	-0.697469441	29	0.015228356
67788	LOC732450	Proline	0.000310126	-0.697283192	69	0.028553726
12338	CDC5L	Hexose(precursor)	0.000310387	-0.697253531	33	0.045767911
110259	TRPV6	Pyroglutamate-2	0.000310543	-0.697235732	74	0.030979916
93119	RPAIN	5-Aminovalerate	0.00031165	-0.697110249	4	0.027444656
81374	PCDHGC3	Creatinine	0.000311988	-0.69707192	16	0.022313429
55193	LOC441089	Phenylpyruvate(precursor)	0.000312267	-0.697040418	66	0.018676639
104808	TAAR3	Adenosine	0.000313584	-0.696891766	6	0.030188683
96885	SF1	N-AcetylAlanine	0.000313692	-0.696879678	56	0.02482668
96610	SERPINB9	Betaine	0.000314028	-0.696841826	11	0.037222827
2504	ANXA6	S-Adenosyl-L-Homocysteine(precursor)	0.000314907	-0.696743022	80	0.031534984
22471	FAM65A	Phenylpyruvate(precursor)	0.000315583	-0.696667203	66	0.018676639
29496	HIGD1B	Flavin-mononucleotide(precursor)	0.000316211	-0.696596986	18	0.02272147
39652	HSPA5	S-Adenosyl-L-Homocysteine(precursor)	0.000318157	-0.696379874	80	0.031534984
25153	FREM1	S-Adenosyl-L-Homocysteine(precursor)	0.000319998	-0.696175618	80	0.031534984
42817	KCNQ2	Phenylpyruvate(precursor)	0.000320085	-0.696165997	66	0.018676639
37988	HS.572999	Tyramine	0.00032098	-0.696067022	90	0.035579396
105040	TAF4B	N-AcetylAlanine	0.000322204	-0.695932088	56	0.02482668
102688	SPPL3	Tyrosine	0.000322393	-0.69591132	91	0.044042163
42553	KCNC3	Kynurenine(precursor)	0.000322722	-0.695875199	45	0.030496393
102421	SPEN	Carnitine	0.000322823	-0.695864078	12	0.019958464
111488	U2AF1L2	N-Acetylputrescine	0.000323239	-0.695818373	59	0.040734148
83633	PJCG6	Pyroglutamate-2	0.000323813	-0.695755378	74	0.030979916
97070	SFRS14	Carnitine	0.000326898	-0.695418823	12	0.019958464
115027	XRCC2	N6-AcetylLysine	0.000327689	-0.695332864	60	0.025309498
68816	LTB4R	S-Adenosyl-L-Homocysteine(precursor)	0.000328064	-0.695292201	80	0.031534984
47145	LOC100129681	Kynurenine(precursor)	0.000329753	-0.695109672	45	0.030496393
13822	CLIC4	Adenosine	0.000329919	-0.695091715	6	0.030188683
2053	AMPH	Ribose-5-Phosphates	0.000330555	-0.695023191	79	0.024810021
106116	TEK	Inosine	0.000330681	-0.695009684	44	0.018938999
75125	MYL9	Uric acid	0.000331027	-0.694972486	94	0.016505946
2040	AMPH	Carnitine	0.000331611	-0.694909749	12	0.019958464
76160	NCRNA00085	Uridine	0.000331697	-0.694900438	95	0.026132765
88228	PTGDR	Tryptophan	0.000332738	-0.694788922	89	0.03097391
17474	DHRS1	Taurine	0.000332924	-0.694769001	85	0.028668692
89808	RABL2B	Uric acid	0.000333116	-0.694748431	94	0.016505946
28219	GSTO1	Uridine	0.000334382	-0.694613366	95	0.026132765
14953	COX6A1	Phenylpyruvate(precursor)	0.000334385	-0.694612967	66	0.018676639
104714	SYT4	Hydroxyproline(precursor)	0.000334679	-0.694581658	38	0.033918893
79905	OR5L2	L-Acetylcarnitine	0.000335024	-0.694544916	46	0.046529728
66028	LOC728946	Hydroxyproline(precursor)	0.000335261	-0.694519771	38	0.033918893
41937	ITGB3	Prostaglandin E2	0.000335699	-0.694473238	71	0.029038623
8594	C21ORF126	Glycerate(precursor)	0.000336463	-0.694392091	24	0.020754483
110775	TTC36	Taurine	0.000338131	-0.694215704	85	0.028668692
67864	LOC91461	Pyroglutamate-3	0.000338615	-0.694164619	75	0.04160558
49820	LOC100133020	Tryptophan	0.0003393	-0.69409243	89	0.03097391
47334	LOC100129958	Pyroglutamate-1	0.000339335	-0.694088758	73	0.0405776
5560	BICC1	Uridine	0.000340014	-0.694017354	95	0.026132765
9344	C4ORF31	Flavin-mononucleotide(precursor)	0.000340311	-0.693986164	18	0.02272147
106576	TH	Xylulose-5-Phosphate	0.000344076	-0.693592774	99	0.034904783
33063	HS.46839	Lactate	0.000344127	-0.693587435	47	0.030299133
14946	COX6A1	Propionate	0.000345532	-0.69344161	70	0.049782516
87177	PRPF8	Imidazole(precursor)	0.000345843	-0.693409402	41	0.040768998
7587	C18ORF51	5-Aminovalerate	0.000346105	-0.693382308	4	0.027618499
14431	COL4A6	Prostaglandin E2	0.000346927	-0.693297366	71	0.029038623
116554	ZMYM6	Creatinine	0.000348261	-0.693159817	16	0.022313429
70258	MBD6	Phosphoserine(precursor)	0.000348952	-0.693088831	67	0.02371309
21300	EXT1	N-Acetyl-Glucosamine	0.000349223	-0.693060921	54	0.027578956
93034	ROR1	Hexose-Phosphate	0.000349544	-0.693027976	32	0.041919962
46185	LOC100128591	Inosine	0.000349561	-0.693026236	44	0.019431493
32056	HS.310085	Uric acid	0.000349644	-0.693017721	94	0.016505946
113123	UTRN	Uric acid	0.000350164	-0.692964443	94	0.016505946
89811	RABL2B	4-Pyridoxate(precursor)	0.000350273	-0.692953303	3	0.0264559
19948	EMCN	N-Acetylneuraminate	0.000351571	-0.692820551	58	0.019519845
42394	JOSD1	Glycerate(precursor)	0.000351739	-0.692803437	24	0.020754483
83635	PJCG6	Hydroxyproline(precursor)	0.000352058	-0.692770867	38	0.033918893
22142	FAM172A	Pyrophosphate	0.000352718	-0.69270369	76	0.043924186
47349	LOC100129958	Carnitine	0.000354599	-0.692512628	12	0.019958464
92088	RIMS4	Pyrophosphate	0.000355618	-0.692409532	76	0.043924186
117653	ZNF461	Creatinine	0.00035649	-0.692321409	16	0.022313429
115888	ZDHHC2	ImidazolepropionicAcid	0.000356564	-0.692314017	43	0.040406455
79901	OR5L2	Citrulline	0.000358041	-0.692165235	14	0.037630158
87494	PRSS23	Trimethylamine-N-oxide	0.000358495	-0.692119727	88	0.031481356
34623	HS.541685	Aspartate	0.000358739	-0.692095218	10	0.028749382
108042	TMEM17	Lactate	0.000359311	-0.692037899	47	0.030299133
96647	SERPINB9	Hydroxyisocaproate	0.00036029	-0.691939934	36	0.028595278
17662	DIRAS3	Hexose-Phosphate	0.000361321	-0.691836999	32	0.041919962
16249	CYB5B	Prostaglandin E2	0.000362751	-0.691694617	71	0.029038623
55130	LOC441007	Uric acid	0.000363524	-0.691617903	94	0.016505946
43566	KIAA1328	Aspartate	0.00036415	-0.691555829	10	0.028749382
110270	TRPV6	Glutamine	0.000364355	-0.691535498	22	0.044567727
102385	SPDYE1	Proline	0.000364912	-0.691480446	69	0.030278758
84576	PLTP	Uridine	0.000365647	-0.691407818	95	0.026132765
26571	GIMAP8	Xylulose-5-Phosphate	0.000366134	-0.691359798	99	0.034904783
70222	MBD1	Asparagine	0.000366868	-0.691287492	9	0.033796552
92266	RNASEH2C	2-Aminoisobutyrate	0.000367158	-0.691258984	2	0.030813558
110246	TRPV6	Trimethylamine-N-oxide	0.000367491	-0.69122627	88	0.031481356
39909	HUWE1	Aspartate	0.000369048	-0.691073578	10	0.028749382
82070	PDZD3	Threonine	0.000369839	-0.690996205	86	0.036499699
110292	TRPV6	Succinate	0.000369998	-0.690980624	83	0.033735429
84911	PNLIPRP3	Flavin-mononucleotide(precursor)	0.000370827	-0.690899679	18	0.02272147
3457	ARMS2	Phenyllactate	0.00037149	-0.690835132	65	0.048510158
88742	PTPRD	Uridine	0.000371776	-0.690807274	95	0.026132765
74917	MYBPC3	Guanine	0.000373418	-0.690647829	28	0.023241779
101009	SNORA71C	N-Acetyl-Glucosamine-1-Phosphate(precursor)	0.000375397	-0.690456513	55	0.031007759
5937	BST2	Kynurenine(precursor)	0.000375513	-0.690445245	45	0.030496393
113152	UTS2D	N-Acetylputrescine	0.00037647	-0.690353106	59	0.040734148
117172	ZNF324	Guanine	0.000378003	-0.690205746	28	0.023241779
78546	NTAN1	2-Aminoisobutyrate	0.000378495	-0.690158591	2	0.030813558
95567	SCN4B	Histidine	0.000379331	-0.690078604	35	0.023215233
61074	LOC648059	Inosine	0.0003794	-0.690072069	44	0.019567798
8413	C20ORF160	Phenylpyruvate(precursor)	0.000379865	-0.690027541	66	0.019189757
16576	CYYR1	Flavin-mononucleotide(precursor)	0.000379942	-0.690020272	18	0.02272147
26687	GLB1	Urea	0.000380207	-0.689994968	93	0.038288159
31968	HS.298873	Glycerol-3-Phosphate	0.000382052	-0.689819193	25	0.039936355
97903	SIGIRR	Succinate	0.000382076	-0.689816932	83	0.033735429
118521	ZNF69	N6-AcetylLysine	0.000385421	-0.689500236	60	0.025309498
72267	MIR27B	Kynurenine(precursor)	0.000385458	-0.689496757	45	0.030496393
40230	IFIT1	Glycerate(precursor)	0.000385606	-0.689482869	24	0.021536788
96627	SERPINB9	Guanine	0.000385998	-0.689445888	28	0.023241779
68819	LTBP1	Trimethylamine-N-oxide	0.000386973	-0.689354191	88	0.031481356
103614	STAG3L4	Pyridoxamine(precursor)	0.000391122	-0.688965931	72	0.024189555
74730	MUC6	Adenine	0.000391346	-0.688945137	5	0.038315973
82189	PECAM1	Hexose-Phosphate	0.000391785	-0.688904291	32	0.041919962
108409	TMEM67	Carnitine	0.000392948	-0.688796216	12	0.019958464
101087	SNORA77	Lactate	0.000393087	-0.688783324	47	0.030299133
4415	ATR	Malate(precursor)	0.000394266	-0.688674181	50	0.0349181
101129	SNORD104	Malate(precursor)	0.000394406	-0.68866118	50	0.0349181
82640	PGRMC2	Adenine	0.000394756	-0.688628881	5	0.038315973
87539	PRSS23	Phosphoserine(precursor)	0.00039559	-0.688551891	67	0.023839468
2041	AMPH	Hexose(precursor)	0.000395988	-0.6885152	33	0.045767911
10335	CA1	p-SalicylicAcid	0.000396784	-0.688441837	63	0.028345954
22485	FAM69B	Xanthine	0.000397027	-0.688419537	97	0.037753657
90478	RASSF1	Carnitine	0.000397798	-0.688348675	12	0.019958464
93139	RPAIN	Histidine	0.000398296	-0.688303039	35	0.023215233
5646	BLZF1	Inosine	0.000398733	-0.688262946	44	0.019831733
75339	NAALAD2	N6-AcetylLysine	0.000398878	-0.688249725	60	0.025309498
47322	LOC100129958	Imidazole(precursor)	0.000399176	-0.688222429	41	0.040768998
108397	TMEM67	Hydroxyproline(precursor)	0.000399233	-0.68821722	38	0.033918893
22889	FBN2	N-Acetylneuraminate	0.000399233	-0.68821722	58	0.020392807
111269	TUSC4	MethionineSulfoxide	0.000399551	-0.688188147	52	0.041726558
87179	PRPF8	Choline(precursor)	0.000399736	-0.688171222	13	0.03640407
118206	ZNF595	Hydroxyisocaproate	0.000400214	-0.688127537	36	0.028595278
29279	HERC5	5-Aminovalerate	0.000400989	-0.68805681	4	0.027618499
119068	ZNHIT3	Creatinine	0.000401022	-0.688053776	16	0.022313429
79878	OR5L2	Threonine	0.000401022	-0.688053776	86	0.036499699
85286	POM121L4P	N-Acetyl-Glucosamine	0.000401262	-0.688031971	54	0.027578956
58143	LOC644366	Hydroxyproline(precursor)	0.000401911	-0.68797287	38	0.033918893
110781	TTC36	Xanthosine	0.000401926	-0.687971518	98	0.039254021
49987	LOC100133150	Nicotinate(precursor)	0.000402333	-0.687934485	61	0.040172569
29445	HHEX	Phenylpyruvate(precursor)	0.00040241	-0.687927506	66	0.019651002
56117	LOC641983	Uracil	0.000402462	-0.687922764	92	0.049812799
69411	MAGI1	Histidine	0.000402564	-0.68791343	35	0.023215233
96280	SEMA6C	N6-AcetylLysine	0.000403197	-0.687855976	60	0.025309498
70607	ME1	N-Acetyl-Glucosamine	0.000404662	-0.687723278	54	0.027578956
60092	LOC646609	Hexose-1	0.000405005	-0.687692244	29	0.018170511
14233	CNRIP1	Flavin-mononucleotide(precursor)	0.000405244	-0.687670696	18	0.02272147
55166	LOC441066	Glycerophosphocholine	0.000405671	-0.687632123	26	0.035496213
18120	DNAJC15	Phosphoserine(precursor)	0.000406066	-0.687596472	67	0.023839468
79927	OR5L2	4-Pyridoxate(precursor)	0.000406469	-0.687560199	3	0.027086609
81087	PCCA	Choline(precursor)	0.000406735	-0.687536232	13	0.03640407
109211	TOP	Hydroxyproline(precursor)	0.000407121	-0.687501466	38	0.033918893
56234	LOC642161	Glutamate	0.000407599	-0.687458445	21	0.043630916
47913	LOC100130633	Kynurenine(precursor)	0.000407658	-0.687453133	45	0.030496393
117960	ZNF551	Pyrophosphate	0.000409736	-0.687266767	76	0.043924186
843	ADAMTS1	Hypoxanthine	0.000410145	-0.687230188	39	0.038622023
5864	BRSK1	N-Acetyl-Glucosamine-1-Phosphate(precursor)	0.00041102	-0.687152032	55	0.031828387
104709	SYT4	Threonine	0.00041158	-0.687102138	86	0.036499699
97104	SFRS14	Uridine	0.000411899	-0.687073678	95	0.026692518
78251	NRIP2	Taurine	0.000415567	-0.686748147	85	0.028668692
118370	ZNF653	Urea	0.000415717	-0.686734878	93	0.038288159
63101	LOC651777	Alanine	0.000416576	-0.686659101	7	0.049986552
58842	LOC645100	Pyrophosphate	0.000418011	-0.686532627	76	0.043924186
92046	RIMS2	Histidine	0.000420098	-0.686349519	35	0.023215233
30882	HS.136432	S-Adenosyl-L-Homocysteine(precursor)	0.000421975	-0.686185358	80	0.036993183
100633	SNHG3	Creatinine	0.000422124	-0.68617244	16	0.022313429
40224	IFIT1	Kynurenine(precursor)	0.000422346	-0.686153033	45	0.030496393
39233	HS.98330	Taurine	0.000423361	-0.686064684	85	0.028668692
98076	SIRT3	Creatinine	0.000424194	-0.685992191	16	0.022313429
98368	SLC12A4	Pyroglutamate-3	0.000424374	-0.685976562	75	0.04160558
27992	GRK5	2-Aminoisobutyrate	0.00042439	-0.685975239	2	0.030813558
17354	DERL2	Gluconolactone(precursor)	0.000424401	-0.685974243	20	0.043698424
88409	PTH1R	Ribose-5-Phosphates	0.000424488	-0.685966734	79	0.028109532
20309	EPDR1	p-SalicylicAcid	0.000424509	-0.685964916	63	0.028345954
21748	FAM110B	Flavin-mononucleotide(precursor)	0.000424598	-0.685957161	18	0.02272147
77861	NOTCH1	Uridine	0.000425119	-0.685911941	95	0.026692518
24803	FNDC3A	5-Aminovalerate	0.000425914	-0.685843126	4	0.027618499
44896	LASP1	Kynurenine(precursor)	0.000426203	-0.685818066	45	0.030496393
2623	AP2M1	Prostaglandin E2	0.000426601	-0.685783696	71	0.029038623
68157	LPHN3	Uric acid	0.000427945	-0.685667689	94	0.018919657
14059	CMKLR1	Aspartate	0.00042803	-0.685660287	10	0.028749382
61963	LOC649524	Asparagine	0.000429577	-0.685527238	9	0.033796552
27557	GPR124	Flavin-mononucleotide(precursor)	0.000430875	-0.68541583	18	0.02272147
41669	IRF4	Flavin-mononucleotide(precursor)	0.000430875	-0.68541583	18	0.02272147
81327	PCDHGB4	Trimethylamine-N-oxide	0.000430962	-0.685408393	88	0.031793513
2891	ARF1	Tyramine	0.000431396	-0.685371187	90	0.038350438
32168	HS.334831	Urea	0.000431697	-0.685345477	93	0.038288159
108394	TMEM67	Pyroglutamate-1	0.000433669	-0.685177037	73	0.0405776
88282	PTGER3	Prostaglandin E2	0.000434287	-0.685124394	71	0.029038623
45838	LOC100128098	Inosine	0.000434373	-0.68511711	44	0.020362235
108032	TMEM17	Guanine	0.00043509	-0.685056116	28	0.024254646
40222	IFIT1	N6-AcetylLysine	0.000436288	-0.684954377	60	0.025309498
88801	PTPRS	Ribose-5-Phosphates	0.000436936	-0.684899534	79	0.028109532
47293	LOC100129905	Adenine	0.000437804	-0.684826051	5	0.039994709
112965	USP5	Arginine	0.000438136	-0.684798052	8	0.033410905
92519	RNF168	Methylcysteine(precursor)	0.000438739	-0.684747075	53	0.033040453
118413	ZNF66	Tryptophan	0.000438806	-0.684741432	89	0.03097391
3381	ARMCX2	Guanine	0.000438934	-0.684730654	28	0.024254646
2856	ARCN1	Taurine	0.000438954	-0.684728996	85	0.028668692
40225	IFIT1	N-Acetyl-Glucosamine	0.000439856	-0.684652983	54	0.027578956
14942	COX6A1	Kynurenine(precursor)	0.000440042	-0.684637332	45	0.030496393
118754	ZNF786	Proline	0.000440926	-0.684562947	69	0.030278758
67913	LOC92659	GammaAminobutyrate	0.000441244	-0.68453627	19	0.0279528
25105	FOXRED1	Xanthosine	0.000442545	-0.684427168	98	0.039254021
44675	L1CAM	Phenyllactate	0.000442662	-0.684417343	65	0.048510158
96944	SF3A3	Succinate	0.000443828	-0.684319819	83	0.035696468
110354	TSC2	Pyridoxamine(precursor)	0.000443949	-0.684309706	72	0.024189555
16666	DAPL1	Glycerophosphocholine	0.000444218	-0.684287243	26	0.036277825
95626	SCN5A	Hexose-2	0.00044555	-0.684176245	30	0.032539837
92321	RNASEH2C	N-Acetyl-Glucosamine-1-Phosphate(precursor)	0.000448004	-0.683972338	55	0.032476914
54929	LOC440386	Histidine	0.000448614	-0.683921848	35	0.023215233
58853	LOC645135	Gluconolactone(precursor)	0.000448918	-0.683896643	20	0.043698424
115904	ZDHHC2	L-Acetylcarnitine	0.000449052	-0.683885622	46	0.046529728
73406	MPZL3	S-Adenosyl-L-Homocysteine(precursor)	0.00044933	-0.68386258	80	0.037306463
115876	ZDHHC2	Betaine	0.000449551	-0.683844326	11	0.037222827
76582	NDUFC2	p-SalicylicAcid	0.000449966	-0.68381004	63	0.028345954
16282	CYC1	Asparagine	0.000450115	-0.683797769	9	0.033796552
20214	EPAS1	N-AcetylAlanine	0.000450831	-0.68373872	56	0.030817546
32831	HS.444587	Hexose-3	0.000451232	-0.683705614	31	0.043391625
84832	PMS2L3	Hexose-2	0.000451942	-0.683647193	30	0.032539837
96337	SENP6	Uridine	0.000452317	-0.683616348	95	0.026857435
116081	ZFP64	Histamine	0.000454607	-0.68342854	34	0.032535241
65264	LOC728105	Inosine	0.000454656	-0.683424543	44	0.020362235
19944	EMCN	Hexose-1	0.000455961	-0.683317887	29	0.019576779
47346	LOC100129958	Methionine	0.000456665	-0.683260463	51	0.046787737
81805	PDE5A	Taurine	0.000456872	-0.683243608	85	0.028668692
96607	SERPINB9	Creatinine	0.000457897	-0.683160142	16	0.022313429
9716	C7	Flavin-mononucleotide(precursor)	0.000458269	-0.683129891	18	0.023386493
26913	GM2A	N6-AcetylLysine	0.000459165	-0.683057145	60	0.025309498
116656	ZNF124	Cytosine	0.000460386	-0.682958139	17	0.045816417
51039	LOC100134041	Trimethylamine-N-oxide	0.000461253	-0.682888035	88	0.031793513
2495	ANXA5	Prostaglandin E2	0.000462268	-0.68280604	71	0.029038623
32508	HS.407666	Tyramine	0.000463581	-0.682700236	90	0.038350438
109809	TRIM16L	Hexose(precursor)	0.000464959	-0.68258949	33	0.045767911
95593	SCN5A	Pyroglutamate-2	0.000465193	-0.682570724	74	0.033307811
110249	TRPV6	Choline(precursor)	0.00046543	-0.682551733	13	0.03676894
91589	RFP	Phenyllactate	0.000466137	-0.682495071	65	0.048510158
106127	TENC1	Uric acid	0.000466792	-0.682442611	94	0.019128965
104252	SULF2	Hydroxyproline(precursor)	0.000467982	-0.682347515	38	0.033918893
25020	FOXI2	Phenylpyruvate(precursor)	0.00046973	-0.6822082	66	0.021918201
107305	TLL1	Proline	0.000469802	-0.682202431	69	0.030278758
115902	ZDHHC2	Tyrosine	0.000469847	-0.682198845	91	0.044042163
107291	TLE1	13-HydroxyoctadecadienoicAcid	0.00047053	-0.68214457	1	0.04291782
101319	SNORD38A	Kynurenine(precursor)	0.000470617	-0.682137638	45	0.030496393
13835	CLIC4	Prostaglandin E2	0.00047096	-0.682110455	71	0.029038623
47365	LOC100129958	Propionate	0.000471239	-0.682088259	70	0.049782516
79929	OR5L2	N-Acetyl-Glucosamine-1-Phosphate(precursor)	0.00047182	-0.682042226	55	0.032476914
40441	IFITM3	Nicotinate(precursor)	0.000472196	-0.682012433	61	0.040172569
3382	ARMCX2	Histidine	0.00047231	-0.682003336	35	0.023215233
39408	HSD11B1	S-Adenosyl-L-Homocysteine(precursor)	0.000472832	-0.681962025	80	0.037306463
53629	LOC389607	N6-AcetylLysine	0.000473624	-0.681899457	60	0.025309498
25737	GAL3ST3	Lysine	0.000473693	-0.681893939	49	0.033286812
24972	FOXF1	N-AcetylAlanine	0.000473925	-0.681875637	56	0.030817546
8739	C21ORF66	Uric acid	0.000474501	-0.681830218	94	0.019128965
106857	THSD3	Hexose-Phosphate	0.000477529	-0.681591952	32	0.041919962
84804	PMS2L3	Hydroxyproline(precursor)	0.000478348	-0.681527757	38	0.033918893
1508	AIDA	Phenylpyruvate(precursor)	0.000478759	-0.681495545	66	0.021918201
92849	RNU1A3	Urea	0.000479604	-0.681429474	93	0.03879879
13068	CFTR	N-Acetyl-Glucosamine	0.000481277	-0.681298898	54	0.028739112
79904	OR5L2	N6-AcetylLysine	0.00048164	-0.681270644	60	0.025309498
81513	PCOLCE	Trimethylamine-N-oxide	0.000482765	-0.6811831	88	0.031793513
59410	LOC645752	Tryptophan	0.000482982	-0.681166195	89	0.03097391
69502	MAK10	L-Acetylcarnitine	0.000483512	-0.681125032	46	0.046529728
96612	SERPINB9	Threonine	0.00048387	-0.681097253	86	0.036499699
38900	HS.581769	N-Acetylneuraminate	0.000484016	-0.681085964	58	0.022457209
28200	GSTO1	N6-AcetylLysine	0.000484734	-0.681030303	60	0.025309498
82099	PDZD3	Nicotinate(precursor)	0.000485404	-0.680978441	61	0.040172569
96864	SETDB2	Hexose-2	0.000485678	-0.680957294	30	0.032783234
35370	HS.545644	Hypoxanthine	0.000485728	-0.680953383	39	0.038739742
83736	PKDCC	Hexose-1	0.000487434	-0.680821666	29	0.019576779
41928	ITGB1BP2	sn-Glycerol-3-Phosphate	0.000488003	-0.680777844	82	0.049807871
78166	NR2F1	Taurine	0.000488273	-0.68075706	85	0.029180122
118803	ZNF8	Creatinine	0.00048898	-0.680702645	16	0.022313429
106567	TH	HydroxyphenylaceticAcid(precursor)	0.000489455	-0.680666176	37	0.047659691
74734	MUC6	Hexose-1	0.000490231	-0.680606633	29	0.019576779
55973	LOC641768	Xanthine	0.00049083	-0.680560678	97	0.038307921
108190	TMEM201	Uric acid	0.000497001	-0.680090367	94	0.019128965
42694	KCNMA1	5-Aminovalerate	0.000497468	-0.680054927	4	0.027618499
93194	RPE	Creatinine	0.000499231	-0.679921623	16	0.022313429
102357	SPC25	Creatinine	0.000499231	-0.679921623	16	0.022313429
116708	ZNF16	Xylulose-5-Phosphate	0.000500486	-0.679826898	99	0.039214569
4408	ATR	Arginine	0.000501004	-0.67978791	8	0.03484483
112136	UCHL1	Pyridoxamine(precursor)	0.000501995	-0.679713326	72	0.024189555
58170	LOC644366	4-Pyridoxate(precursor)	0.000502268	-0.679692813	3	0.027086609
22858	FBLN2	N-AcetylAlanine	0.000503183	-0.679624151	56	0.030817546
111258	TUSC4	Creatine	0.000503885	-0.679571499	15	0.040277301
78804	NUDT9	Histidine	0.000504143	-0.679552212	35	0.023215233
2049	AMPH	N6-AcetylLysine	0.000504527	-0.679523476	60	0.025309498
38274	HS.575603	Urea	0.000504754	-0.679506442	93	0.03879879
27042	GNAI2	Phenylpyruvate(precursor)	0.000505012	-0.679487166	66	0.021918788
80007	OR7E37P	Aspartate	0.000506285	-0.679392063	10	0.030287462
119319	ZYG11B	Xylulose-5-Phosphate	0.000506293	-0.679391505	99	0.039214569
83762	PKIG	Uridine	0.000506358	-0.679386673	95	0.026857435
104281	SULF2	Hexose-1	0.000507109	-0.679330621	29	0.019576779
78479	NSUN5	Uridine	0.000507482	-0.679302841	95	0.026857435
12268	CDC37	N-Acetylneuraminate	0.000507987	-0.679265273	58	0.022457209
59256	LOC645452	Inosine	0.000509465	-0.679155455	44	0.020362235
100404	SNAI2	Guanine	0.000509475	-0.679154705	28	0.025182951
58470	LOC644646	Kynurenine(precursor)	0.000510737	-0.67906116	45	0.030496393
15889	CTSL1	Hexose-Phosphate	0.000511327	-0.679017474	32	0.041919962
79887	OR5L2	Ornithine	0.000511516	-0.679003511	62	0.04311276
116564	ZMYM6	Asparagine	0.00051154	-0.679001691	9	0.033796552
109519	TPPP	Uridine	0.000512114	-0.678959303	95	0.026857435
27031	GNAI2	Kynurenine(precursor)	0.000512771	-0.678910761	45	0.030496393
111246	TUSC4	Histamine	0.00051296	-0.678896815	34	0.032535241
96819	SETDB2	5-Aminovalerate	0.000513805	-0.67883451	4	0.027618499
13463	CKMT2	Flavin-mononucleotide(precursor)	0.00051473	-0.678766384	18	0.024675865
79406	OOEP	Histamine	0.000515565	-0.678705013	34	0.032535241
90751	RBM24	Creatinine	0.000515719	-0.678693741	16	0.022313429
21563	FAH	S-Adenosyl-L-Homocysteine(precursor)	0.000515755	-0.678691096	80	0.038755283
45652	LOC100127888	Pyrophosphate	0.000517889	-0.678534669	76	0.043924186
89261	RAB11FIP3	Phenylpyruvate(precursor)	0.00051853	-0.678487733	66	0.021918788
28054	GRWD1	Trimethylamine-N-oxide	0.000518837	-0.678465345	88	0.032615953
109199	TOP	Imidazole(precursor)	0.000519576	-0.678411361	41	0.040768998
68905	LTBP4	Uridine	0.000521112	-0.678299404	95	0.026857435
79351	OLFML3	Uric acid	0.00052161	-0.678263191	94	0.019128965
44069	KLF11	Lactate	0.000521799	-0.67824939	47	0.030299133
23359	FEM1C	N-AcetylAlanine	0.000521875	-0.678243867	56	0.030817546
89484	RAB3GAP1	Histidine	0.000521946	-0.678238754	35	0.023215233
108417	TMEM67	N6-AcetylLysine	0.000525136	-0.67800743	60	0.025309498
115022	XRCC2	Guanine	0.000527315	-0.677850198	28	0.025182951
115890	ZDHHC2	Lysine	0.000527787	-0.677816152	49	0.033286812
29063	HDGFRP3	Hypoxanthine	0.000529474	-0.677694894	39	0.038739742
36944	HS.564676	N-Acetylputrescine	0.000529901	-0.677664255	59	0.040734148
111273	TUSC4	Citrulline	0.000529975	-0.677658883	14	0.03972921
93122	RPAIN	Threonine	0.000530797	-0.677599944	86	0.036499699
22461	FAM65A	Kynurenine(precursor)	0.000532563	-0.677473619	45	0.030496393
30875	HS.135282	Trimethylamine	0.000532881	-0.677450927	87	0.042417554
91513	REXO1L6P	Asparagine	0.000532966	-0.677444866	9	0.033796552
96618	SERPINB9	Hydroxyproline(precursor)	0.000533647	-0.677396211	38	0.033918893
44082	KLF11	Flavin-mononucleotide(precursor)	0.000533654	-0.677395717	18	0.024695105
104806	TAAR3	Methionine	0.000533883	-0.677379422	51	0.046787737
76808	NEK8	Sucrose-Lactose-Trehalose	0.000534854	-0.677310224	84	0.049698232
113525	VIPR1	Kynurenine(precursor)	0.000536419	-0.677198996	45	0.030496393
96770	SETD7	Creatinine	0.0005366	-0.677186125	16	0.022467959
32818	HS.444587	N-AcetylGlutamine	0.000537629	-0.67711311	57	0.048649678
1386	AGPAT3	Adenosine	0.000538004	-0.677086596	6	0.030188683
74715	MUC6	Hexose(precursor)	0.000538471	-0.677053515	33	0.045767911
87592	PRSS7	L-Acetylcarnitine	0.000538581	-0.677045736	46	0.046529728
81746	PDE1A	Uric acid	0.000538911	-0.67702238	94	0.019128965
53507	LOC389118	Taurine	0.000539419	-0.676986429	85	0.029433541
26904	GM2A	Guanine	0.000540697	-0.676896243	28	0.025182951
116240	ZFYVE16	Phenyllactate	0.000540816	-0.67688782	65	0.048510158
92281	RNASEH2C	Ornithine	0.000540841	-0.676886081	62	0.04311276
72601	MIR644	Glycerate(precursor)	0.000540951	-0.676878307	24	0.025258489
83640	PJCG6	ImidazolepropionicAcid	0.000542302	-0.676783195	43	0.040406455
102078	SORBS1	Proline	0.00054275	-0.676751683	69	0.031800221
102590	SPON2	Hexose-Phosphate	0.000543148	-0.676723717	32	0.041919962
56103	LOC641975	Glycerol-3-Phosphate	0.000545105	-0.676586421	25	0.039936355
19574	EIF2AK2	5-Aminovalerate	0.000545348	-0.676569425	4	0.027618499
16562	CYYR1	Adenosine	0.000545657	-0.676547796	6	0.030188683
9230	C3ORF70	Lactate	0.000546426	-0.676494009	47	0.030299133
96235	SEMA6A	Uric acid	0.000547061	-0.676449695	94	0.019128965
22758	FARP1	GammaAminobutyrate	0.000547711	-0.676404297	19	0.030530845
50663	LOC100133672	Glutathione	0.000548138	-0.676374536	23	0.038110894
107054	TIMM22	Lactate	0.000549942	-0.676248991	47	0.030299133
56221	LOC642161	Threonine	0.000551039	-0.676172778	86	0.036499699
22467	FAM65A	Glycerate(precursor)	0.000551798	-0.676120147	24	0.025258489
28605	GYS1	Glycerate(precursor)	0.000552739	-0.676055	24	0.025258489
72732	MIR99A	Uridine	0.00055437	-0.675942239	95	0.026857435
61729	LOC649120	Prostaglandin E2	0.000554679	-0.675920916	71	0.029038623
91462	RET	Adenosine	0.000554714	-0.675918544	6	0.030188683
111249	TUSC4	Betaine	0.000555352	-0.675874503	11	0.038148468
132	ABCB10	Xanthosine	0.000556141	-0.675820192	98	0.039254021
82207	PEG3	Uric acid	0.000556291	-0.675809876	94	0.019128965
15267	CREBL2	Ribonolactone	0.000556328	-0.675807306	78	0.0496872
47335	LOC100129958	Pyroglutamate-2	0.000556364	-0.675804807	74	0.035149129
112888	USP4	Cytosine	0.00055823	-0.675676567	17	0.045816417
112932	USP45	Tyramine	0.000558332	-0.675669596	90	0.038350438
15806	CTHRC1	Gluconolactone(precursor)	0.000558578	-0.67565271	20	0.043698424
34026	HS.538064	Trimethylamine-N-oxide	0.000558807	-0.675637051	88	0.032836213
34060	HS.538064	Glycerophosphocholine	0.000558986	-0.67562472	26	0.0406836
44933	LAT	Inosine	0.000560131	-0.675546352	44	0.020362235
112746	USP17	Lactate	0.000560154	-0.675544772	47	0.030299133
23679	FKBP11	GammaAminobutyrate	0.000561614	-0.67544497	19	0.030530845
92314	RNASEH2C	Phenylpyruvate(precursor)	0.000561902	-0.675425294	66	0.022866309
40017	ID2B	Phosphoserine(precursor)	0.00056193	-0.675423405	67	0.02656816
100639	SNHG3	Asparagine	0.000562681	-0.675372169	9	0.033796552
45830	LOC100128084	Inosine	0.000563185	-0.675337856	44	0.020362235
61293	LOC648374	Pyridoxamine(precursor)	0.000563503	-0.675316238	72	0.024189555
71827	MIB2	N-AcetylGlutamine	0.000563726	-0.675301032	57	0.048649678
40021	ID2B	Inosine	0.000564098	-0.675275741	44	0.020362235
93111	RPAIN	Imidazole(precursor)	0.000564291	-0.675262614	41	0.040768998
74117	MST1	Pyridoxamine(precursor)	0.000564779	-0.675229456	72	0.024189555
85260	POLS	Prostaglandin E2	0.000565311	-0.675193304	71	0.029038623
5558	BICC1	Gluconolactone(precursor)	0.000566407	-0.675118993	20	0.043698424
79941	OR6F1	Asparagine	0.000566467	-0.675114881	9	0.033796552
115901	ZDHHC2	Citrulline	0.00056702	-0.675077441	14	0.03972921
88808	PTPRS	HydroxyphenylaceticAcid(precursor)	0.000568649	-0.674967256	37	0.047659691
37398	HS.568294	Hexose-Phosphate	0.000569648	-0.674899845	32	0.041919962
68850	LTBP1	Ribose-5-Phosphates	0.00057018	-0.674863985	79	0.033994634
19496	EHD2	N6-AcetylLysine	0.00057081	-0.674821545	60	0.025309498
3456	ARMS2	p-SalicylicAcid	0.000571081	-0.674803354	63	0.033316003
26887	GM2A	5-Aminovalerate	0.000572563	-0.674703723	4	0.027618499
23516	FGF2	Hexose-1	0.00057294	-0.674678419	29	0.019790649
110255	TRPV6	Valine	0.000572987	-0.674675266	96	0.044182545
47344	LOC100129958	Lysine	0.000573221	-0.674659527	49	0.033286812
28960	HCG27	Phosphoserine(precursor)	0.000574925	-0.674545408	67	0.02656816
52362	LOC283202	Trimethylamine	0.000574962	-0.674542921	87	0.042417554
92289	RNASEH2C	Hexose(precursor)	0.000575534	-0.674504673	33	0.045767911
76886	NENF	Uric acid	0.000575686	-0.674494483	94	0.019128965
6826	C14ORF106	13-HydroxyoctadecadienoicAcid	0.000576346	-0.67445038	1	0.04291782
87180	PRPF8	Serine	0.000578032	-0.674338013	81	0.045997926
47878	LOC100130556	Xanthosine	0.00057805	-0.674336782	98	0.039254021
101243	SNORD15B	Adenine	0.000578121	-0.67433207	5	0.042814862
91256	RDH12	N-Acetyl-Glucosamine	0.000579449	-0.674243682	54	0.030276231
110666	TTC21B	Creatinine	0.00058002	-0.674205743	16	0.023238898
16950	DDI1	5-Aminovalerate	0.000580062	-0.674203008	4	0.027618499
47988	LOC100130818	Uric acid	0.000580701	-0.674160595	94	0.019128965
69512	MAK10	4-Pyridoxate(precursor)	0.000580748	-0.674157446	3	0.027086609
19510	EHD2	Uridine	0.000581203	-0.674127261	95	0.026857435
8266	C1ORF91	Pyrophosphate	0.0005821	-0.67406786	76	0.043924186
78067	NPLOC4	Prostaglandin E2	0.00058217	-0.674063253	71	0.029038623
99733	SLC6A16	Succinate	0.000583101	-0.674001663	83	0.037816834
67943	LOC92973	Phenyllactate	0.000584443	-0.673913043	65	0.048510158
28534	GUSBL2	Serine	0.000586235	-0.673794942	81	0.045997926
107359	TLR4	Xanthine	0.000588547	-0.673643074	97	0.038307921
17613	DIP2C	Lactate	0.000591128	-0.673474098	47	0.030299133
4601	B4GALNT1	2-Aminoisobutyrate	0.000591392	-0.673456911	2	0.030813558
118029	ZNF571	Proline	0.000593047	-0.673348957	69	0.031851541
93755	RPP38	Lactate	0.000593247	-0.673335867	47	0.030299133
102422	SPEN	Hexose(precursor)	0.000594452	-0.673257473	33	0.045767911
71695	MGC57359	Adenine	0.000594781	-0.673236105	5	0.042814862
58154	LOC644366	Carnitine	0.000594892	-0.673228891	12	0.025598375
97095	SFRS14	Glycerol-3-Phosphate	0.00059535	-0.673199135	25	0.039936355
168	ABCC3	Guanine	0.000595833	-0.673167791	28	0.025182951
103632	STAG3L4	Phenylpyruvate(precursor)	0.000596991	-0.673092662	66	0.023180086
96603	SERPINB9	Imidazole(precursor)	0.000597951	-0.673030559	41	0.040768998
14255	CNTLN	Lactate	0.000598231	-0.673012452	47	0.030299133
15810	CTHRC1	Inosine	0.000598794	-0.672976038	44	0.020362235
31354	HS.187290	N-Acetyl-Glucosamine-1-Phosphate(precursor)	0.000599377	-0.67293838	55	0.037558667
42765	KCNMB1	Glycerate(precursor)	0.000599378	-0.672938296	24	0.025824643
50501	LOC100133554	Pipecolate	0.000600754	-0.672849549	68	0.048157351
118482	ZNF681	GammaAminobutyrate	0.000600964	-0.67283606	19	0.030530845
6909	C14ORF153	Inosine	0.000601891	-0.672776357	44	0.020362235
102925	SPTLC3	Histidine	0.000603343	-0.672683035	35	0.024719831
79119	OCLM	Phosphoserine(precursor)	0.000603393	-0.672679817	67	0.02656816
89252	RAB11FIP3	Ribose-5-Phosphates	0.000603902	-0.67264719	79	0.033994634
112141	UCHL1	Hexose-1	0.000605868	-0.672521202	29	0.019790649
17125	DDX50	Hexose-1	0.000606094	-0.672506758	29	0.019790649
56248	LOC642161	Glycerophosphocholine	0.000606995	-0.672449218	26	0.041309357
60489	LOC647104	N-Acetyl-Glucosamine	0.000609312	-0.672301436	54	0.030563103
67914	LOC92659	2-Aminoisobutyrate	0.000609421	-0.672294514	2	0.030813558
20223	EPAS1	N-Acetylneuraminate	0.000609614	-0.672282212	58	0.022457209
103634	STAG3L4	Hyppuric Acid	0.000610055	-0.672254155	40	0.049895161
82629	PGR	Hexose-1	0.000610759	-0.672209401	29	0.019790649
110567	TSPAN7	Hexose-1	0.000610926	-0.672198809	29	0.019790649
46568	LOC100129027	Uridine	0.000612471	-0.672100778	95	0.026857435
52869	LOC339483	Sucrose-Lactose-Trehalose	0.000612727	-0.672084577	84	0.049698232
91795	RGPD2	N-Acetylneuraminate	0.000613137	-0.672058605	58	0.022457209
71675	MGC5139	4-Pyridoxate(precursor)	0.00061488	-0.671948391	3	0.027086609
77950	NPAS3	Glycine(precursor)	0.000615347	-0.671918897	27	0.04376943
23625	FHL5	Lactate	0.000615899	-0.671884058	47	0.030299133
109439	TPM1	Hexose-Phosphate	0.000616123	-0.671869922	32	0.041919962
96831	SETDB2	ImidazolepropionicAcid	0.000616902	-0.671820813	43	0.040406455
40270	IFIT2	Histidine	0.000621467	-0.671534219	35	0.024755083
74119	MST1	Kynurenine(precursor)	0.000622181	-0.67148951	45	0.03410886
110301	TRPV6	4-Pyridoxate(precursor)	0.000623417	-0.671412276	3	0.027086609
83630	PJCG6	Threonine	0.00062375	-0.671391489	86	0.036499699
108393	TMEM67	ImidazoleAceticAcid(precursor)	0.000624692	-0.671332753	42	0.042858218
118408	ZNF66	Citrulline	0.000626234	-0.671236779	14	0.04020819
84963	PNPLA7	Adenine	0.000626974	-0.671190793	5	0.042814862
109434	TPM1	Uric acid	0.000627492	-0.671158599	94	0.019129881
117432	ZNF394	N6-AcetylLysine	0.000628138	-0.671118554	60	0.025309498
54018	LOC392275	HydroxyphenylaceticAcid(precursor)	0.000628637	-0.671087628	37	0.047659691
106556	TH	Pyridoxamine(precursor)	0.000628769	-0.671079416	72	0.024189555
6467	C11ORF68	Glycerate(precursor)	0.000629623	-0.67102651	24	0.026104931
108383	TMEM67	Trimethylamine-N-oxide	0.000630041	-0.671000676	88	0.033347129
74633	MUC12	N-AcetylAlanine	0.000630095	-0.670997327	56	0.030817546
70835	MEGF6	Xylulose-5-Phosphate	0.000630463	-0.670974578	99	0.039214569
27531	GPR116	N-AcetylAlanine	0.000630989	-0.670942082	56	0.030817546
65279	LOC728128	Alanine	0.000631334	-0.670920741	7	0.049986552
92069	RIMS2	Hexose-1	0.000632593	-0.670843081	29	0.019790649
60903	LOC647681	Flavin-mononucleotide(precursor)	0.00063409	-0.670750884	18	0.026398158
98283	SLAMF1	Adenine	0.00063409	-0.670750868	5	0.042814862
18862	DYM	Hydroxyisocaproate	0.00063489	-0.670701681	36	0.038452267
23514	FGF2	Phenylpyruvate(precursor)	0.000635924	-0.670638154	66	0.023887927
108037	TMEM17	N6-AcetylLysine	0.000635936	-0.670637467	60	0.025309498
99726	SLC6A16	Histamine	0.000635954	-0.670636325	34	0.032535241
29442	HHEX	N-AcetylAlanine	0.000637537	-0.670539309	56	0.030817546
112145	UCHL1	Hexose-Phosphate	0.000638999	-0.670449849	32	0.041919962
73208	MON2	5-Aminovalerate	0.000639026	-0.670448219	4	0.027618499
25152	FREM1	Prostaglandin E2	0.000639255	-0.670434174	71	0.030659675
98122	SIRT4	Succinate	0.000642234	-0.670252522	83	0.037816834
74926	MYBPC3	N6-AcetylLysine	0.000642575	-0.670231821	60	0.025309498
56236	LOC642161	Histidine	0.000645378	-0.670061639	35	0.02484907
54434	LOC401533	Tyramine	0.000646379	-0.670000971	90	0.038350438
2554	AOC3	N6-AcetylLysine	0.000648404	-0.669878624	60	0.025309498
46695	LOC100129117	Tyramine	0.000648801	-0.669854644	90	0.038350438
60089	LOC646609	Uric acid	0.00064912	-0.66983543	94	0.019129881
26656	GJD3	2-Aminoisobutyrate	0.00065009	-0.669776976	2	0.030813558
83654	PJCG6	Tyrosine	0.000650356	-0.669760967	91	0.044717235
45466	LIX1	N-Acetylputrescine	0.000650992	-0.669722643	59	0.040734148
56243	LOC642161	Tyrosine	0.000651063	-0.669718366	91	0.044717235
53991	LOC392275	ImidazoleAceticAcid(precursor)	0.000651249	-0.669707204	42	0.042858218
115610	ZBTB7C	Pyridoxamine(precursor)	0.000651714	-0.669679253	72	0.024189555
106936	TIAF1	S-Adenosyl-L-Homocysteine(precursor)	0.000652807	-0.669613623	80	0.039452476
94165	RRAGB	Pyridoxamine(precursor)	0.000654105	-0.66953579	72	0.024189555
47364	LOC100129958	Adenosine	0.000654436	-0.669515991	6	0.033829283
103658	STAP2	Creatinine	0.00065519	-0.669470848	16	0.023238898
3773	ASPHD1	N-Acetylneuraminate	0.000657562	-0.669329156	58	0.022882192
2299	ANKRD44	Inosine	0.00065776	-0.669317315	44	0.020362235
12475	CDH5	Glycerate(precursor)	0.000657817	-0.669313972	24	0.026104931
108439	TMEM67	Phosphoserine(precursor)	0.000658684	-0.669262311	67	0.027296622
68902	LTBP4	Uric acid	0.000659563	-0.669209964	94	0.019129881
90794	RBM27	Cytosine	0.00066042	-0.669158993	17	0.045816417
2063	AMPH	HydroxyphenylaceticAcid(precursor)	0.000663592	-0.668970914	37	0.047659691
89508	RAB3GAP1	4-Pyridoxate(precursor)	0.000663847	-0.668955852	3	0.027086609
87526	PRSS23	Ribose-5-Phosphates	0.000664547	-0.668914482	79	0.034644437
47915	LOC100130633	Lactate	0.000666109	-0.668822201	47	0.030299133
79543	OR11H1	Gluconolactone(precursor)	0.000666209	-0.668816338	20	0.043698424
27716	GPR180	Glutathione	0.000666243	-0.668814316	23	0.038110894
23627	FHL5	N-AcetylAlanine	0.000666851	-0.668778459	56	0.030817546
64709	LOC654032	Glycerophosphocholine	0.000667445	-0.668743471	26	0.043032665
18584	DSEL	Flavin-mononucleotide(precursor)	0.000667517	-0.66873923	18	0.0269497
7805	C19ORF70	Creatinine	0.000668823	-0.668662428	16	0.023238898
13878	CLK1	Cytosine	0.000669858	-0.668601654	17	0.045816417
115881	ZDHHC2	Pyroglutamate-2	0.000670121	-0.66858618	74	0.036490669
100416	SNAI2	Uric acid	0.000671823	-0.668486417	94	0.019129881
6124	BTN3A3	GammaAminobutyrate	0.000672526	-0.668445309	19	0.03086127
44985	LCE2B	Succinate	0.000672596	-0.66844119	83	0.037816834
5699	BNIP1	Tyramine	0.000672692	-0.668435573	90	0.038350438
11295	CCDC55	Pyrophosphate	0.000674376	-0.668337155	76	0.043924186
77439	NKTR	Uridine	0.00067476	-0.668314806	95	0.026857435
106578	TH	sn-Glycerol-3-Phosphate	0.000675433	-0.668275539	82	0.049807871
58212	LOC644424	Inosine	0.000675607	-0.668265421	44	0.020362235
9255	C4B	Glycerol-3-Phosphate	0.000676701	-0.668201676	25	0.039936355
80882	PARP12	Pipecolate	0.000677764	-0.668139865	68	0.048157351
102698	SPPL3	4-Pyridoxate(precursor)	0.000678552	-0.668094071	3	0.027086609
53682	LOC389873	Histamine	0.000678705	-0.668085228	34	0.032535241
96826	SETDB2	Pyroglutamate-3	0.000679375	-0.668046361	75	0.04160558
87520	PRSS23	Pyridoxamine(precursor)	0.000680339	-0.667990476	72	0.024189555
85026	POFUT1	N6-AcetylLysine	0.000681071	-0.667948096	60	0.025309498
81111	PCCA	MethionineSulfoxide	0.00068186	-0.667902423	52	0.041726558
81107	PCCA	Glutamate	0.000682259	-0.667879368	21	0.043630916
118418	ZNF66	Propionate	0.000682356	-0.667873794	70	0.049782516
89241	RAB11FIP3	Hexose(precursor)	0.000683673	-0.667797736	33	0.046718896
54527	LOC401720	p-SalicylicAcid	0.000683938	-0.66778246	63	0.036958959
76135	NCRNA00085	2-Aminoisobutyrate	0.000685073	-0.667717073	2	0.030813558
82065	PDZD3	Creatinine	0.000686333	-0.667644566	16	0.023238898
93136	RPAIN	Lysine	0.000686437	-0.66763856	49	0.033286812
81694	PDCD11	Adenine	0.000687892	-0.667554992	5	0.044228599
22759	FARP1	2-Aminoisobutyrate	0.000688171	-0.667539002	2	0.030813558
22734	FANCL	Pyridoxamine(precursor)	0.000689272	-0.667475907	72	0.024189555
53432	LOC388707	Asparagine	0.000689494	-0.667463165	9	0.034973345
88281	PTGER3	N-Acetylneuraminate	0.000689812	-0.667444953	58	0.022882192
74214	MT1H	Proline	0.00069181	-0.667330719	69	0.035669743
33555	HS.516517	Inosine	0.000692932	-0.667266732	44	0.020362235
115874	ZDHHC2	Creatinine	0.000694019	-0.667204789	16	0.023238898
88780	PTPRS	ImidazoleAceticAcid(precursor)	0.000694246	-0.667191868	42	0.042858218
96638	SERPINB9	N6-AcetylLysine	0.000694284	-0.667189658	60	0.025309498
70654	MED13	Prostaglandin E2	0.00069466	-0.667168285	71	0.030937178
61694	LOC649120	N-Acetylputrescine	0.000694961	-0.667151145	59	0.040734148
28115	GSDMB	Inosine	0.000695153	-0.667140226	44	0.020362235
115632	ZC3H11B	2-Aminoisobutyrate	0.000695575	-0.667116224	2	0.030813558
40406	IFITM3	Pyroglutamate-1	0.000695771	-0.667105118	73	0.0405776
46570	LOC100129027	N-Acetylneuraminate	0.000695833	-0.667101592	58	0.022882192
74307	MTHFD2	Betaine	0.000696125	-0.667084982	11	0.038148468
68862	LTBP1	4-Pyridoxate(precursor)	0.000696151	-0.667083509	3	0.027086609
18153	DNAJC8	Glycerol-3-Phosphate	0.000696511	-0.667063084	25	0.039936355
91767	RGPD2	Lysine	0.000696905	-0.667040694	49	0.033286812
85291	POM121L4P	S-Adenosyl-L-Homocysteine(precursor)	0.000697408	-0.667012169	80	0.039452476
117561	ZNF440	Creatinine	0.000698241	-0.666964953	16	0.023238898
106964	TICAM1	Xanthine	0.000698265	-0.666963613	97	0.038307921
31002	HS.149232	Uric acid	0.000700102	-0.666859643	94	0.019460928
74950	MYCBP2	Tyramine	0.000700635	-0.666829528	90	0.038350438
81018	PAXIP1	Lactate	0.000701908	-0.66675769	47	0.030299133
97068	SFRS14	Guanine	0.000703307	-0.666678866	28	0.025182951
2036	AMPH	Lysine	0.000704483	-0.666612688	49	0.033286812
72081	MIR1265	Trimethylamine	0.000704571	-0.666607733	87	0.042417554
79885	OR5L2	Creatine	0.000705914	-0.666532279	15	0.045619706
40345	IFITM2	GammaAminobutyrate	0.000706375	-0.666506438	19	0.03086127
117719	ZNF483	N6-AcetylLysine	0.000706454	-0.666501988	60	0.025309498
110281	TRPV6	Citrulline	0.000708719	-0.666375117	14	0.04020819
31814	HS.259386	Tyramine	0.00070946	-0.666333678	90	0.038350438
78084	NPR2	Uric acid	0.000710331	-0.666285039	94	0.019460928
47337	LOC100129958	Hydroxyproline(precursor)	0.000710766	-0.666260737	38	0.035443043
13212	CHKB	Glycerol-3-Phosphate	0.000711343	-0.666228564	25	0.039936355
51595	LOC116412	Adenosine	0.000711889	-0.666198124	6	0.034993516
4622	B4GALNT1	Phenyllactate	0.000711889	-0.666198124	65	0.048510158
3387	ARMCX2	Pyridoxamine(precursor)	0.000712768	-0.666149207	72	0.024189555
116249	ZFYVE16	Xylulose-5-Phosphate	0.000712816	-0.666146525	99	0.039214569
98629	SLC22A17	Uridine	0.000713711	-0.666096709	95	0.027364343
40194	IFIT1	5-Aminovalerate	0.00071407	-0.6660768	4	0.027618499
75201	MYOF	Xylulose-5-Phosphate	0.000714163	-0.666071579	99	0.039214569
34034	HS.538064	Pyroglutamate-1	0.00071484	-0.666034019	73	0.0405776
69727	MAP2K5	Glycine(precursor)	0.000714993	-0.666025498	27	0.04376943
66514	LOC729530	Xanthine	0.000715139	-0.666017407	97	0.038307921
30650	HS.127715	Tyramine	0.000715196	-0.666014253	90	0.038350438
93125	RPAIN	Pyroglutamate-2	0.000715955	-0.665972121	74	0.036490669
88727	PTPRD	Malate(precursor)	0.000716004	-0.665969399	50	0.041952541
47612	LOC100130293	Alanine	0.000716368	-0.665949206	7	0.049986552
82218	PELI1	2-Aminoisobutyrate	0.000716392	-0.665947925	2	0.030813558
8525	C20ORF52	13-HydroxyoctadecadienoicAcid	0.0007169	-0.665919762	1	0.04291782
24229	FLJ34047	Inosine	0.000719236	-0.665790526	44	0.020362235
110349	TSC2	Histidine	0.000719741	-0.665762667	35	0.025155144
101781	SNTB2	Succinate	0.000720214	-0.665736561	83	0.037816834
79867	OR5L2	Imidazole(precursor)	0.000720757	-0.665706612	41	0.040768998
96388	SEPN1	Lactate	0.000720988	-0.665693856	47	0.030299133
116056	ZFP62	Guanine	0.000721102	-0.665687605	28	0.025182951
76822	NELL1	Threonine	0.000722966	-0.665584976	86	0.036499699
115808	ZDHHC11	2-Aminoisobutyrate	0.000723895	-0.665533888	2	0.030813558
89230	RAB11FIP3	Hydroxyproline(precursor)	0.000723999	-0.6655282	38	0.035443043
118386	ZNF66	Valine	0.00072624	-0.665405261	96	0.044182545
95612	SCN5A	Citrulline	0.000726884	-0.665369985	14	0.04020819
70652	MED13	N-Acetyl-Glucosamine-1-Phosphate(precursor)	0.000726983	-0.665364568	55	0.03888472
27699	GPR180	Histidine	0.000727027	-0.665362181	35	0.025155144
13377	CIAO1	Inosine	0.000727045	-0.665361184	44	0.020362235
73671	MRPL44	Creatinine	0.000727231	-0.665351028	16	0.023598643
76961	NEXN	Uric acid	0.000728486	-0.665282425	94	0.019460928
104650	SYNPO2	Uric acid	0.000729785	-0.665211498	94	0.019460928
43326	KIAA0528	Flavin-mononucleotide(precursor)	0.000730763	-0.665158182	18	0.027576072
18217	DOCK10	GammaAminobutyrate	0.000734404	-0.664960178	19	0.031016338
12097	CD81	N6-AcetylLysine	0.00073508	-0.664923535	60	0.025309498
94115	RPS6P1	Hypoxanthine	0.000735518	-0.664899792	39	0.038739742
111275	TUSC4	N-AcetylGlutamine	0.000735591	-0.664895845	57	0.048649678
178	ABCC3	N6-AcetylLysine	0.000737502	-0.664792388	60	0.025309498
96825	SETDB2	Pyroglutamate-2	0.000737502	-0.664792388	74	0.036490669
2423	ANO6	N-AcetylAlanine	0.000737754	-0.664778791	56	0.030817546
79916	OR5L2	Hydroxyisocaproate	0.000737828	-0.664774796	36	0.039346308
30772	HS.132394	Tyramine	0.000738164	-0.66475663	90	0.038350438
88753	PTPRG	Taurine	0.00073886	-0.664719057	85	0.031583802
43209	KIAA0415	Glycerate(precursor)	0.000741316	-0.66458667	24	0.027947602
90353	RASA2	Glycine(precursor)	0.000741602	-0.664571264	27	0.04376943
14609	COPB2	Histamine	0.000741657	-0.664568312	34	0.032535241
60887	LOC647681	5-Aminovalerate	0.000742272	-0.66453523	4	0.027618499
65767	LOC728689	N-Acetylputrescine	0.000742879	-0.664502592	59	0.040734148
48418	LOC100131277	N-Acetylneuraminate	0.000743692	-0.664458949	58	0.023742361
74736	MUC6	4-Pyridoxate(precursor)	0.000744957	-0.664391104	3	0.027701047
22892	FBP1	Urea	0.000745051	-0.664386067	93	0.042952168
42337	JDP2	Hypoxanthine	0.000746123	-0.664328628	39	0.038739742
88876	PURA	Histidine	0.00074629	-0.664319696	35	0.025155144
47330	LOC100129958	Betaine	0.000748246	-0.664215125	11	0.038148468
69199	MACF1	Trimethylamine-N-oxide	0.000749	-0.664174858	88	0.033701541
92273	RNASEH2C	Threonine	0.000749134	-0.664167745	86	0.036499699
25728	GAL3ST3	Pyroglutamate-1	0.000749646	-0.664140404	73	0.0405776
87633	PSAPL1	Xylulose-5-Phosphate	0.000750722	-0.66408307	99	0.039214569
115878	ZDHHC2	Threonine	0.000751513	-0.664041015	86	0.036499699
67929	LOC92659	p-SalicylicAcid	0.000752322	-0.663997966	63	0.038525513
85530	PPAP2A	Hexose-2	0.000752437	-0.663991863	30	0.036937814
112799	USP20	Alanine	0.000752468	-0.6639902	7	0.049986552
30395	HS.121655	Glycine(precursor)	0.000753054	-0.663959107	27	0.04376943
39101	HS.60257	Xanthosine	0.000753862	-0.66391618	98	0.039254021
96292	SEMA6C	Glutathione	0.000754369	-0.663889285	23	0.038110894
11392	CCDC82	Flavin-mononucleotide(precursor)	0.000754785	-0.663867255	18	0.027576072
93887	RPS19BP1	Pipecolate	0.000755479	-0.663830451	68	0.048157351
17931	DMC1	Inosine	0.000755583	-0.66382495	44	0.020362235
52259	LOC203547	Uridine	0.000755959	-0.663805036	95	0.027790721
86101	PPP1R9B	Asparagine	0.000757054	-0.663747117	9	0.034973345
100409	SNAI2	N6-AcetylLysine	0.000757244	-0.663737066	60	0.025309498
76722	NEIL1	Uric acid	0.00075731	-0.663733603	94	0.019573549
63392	LOC652455	Cytosine	0.00075734	-0.663732028	17	0.045816417
53032	LOC346085	Malate(precursor)	0.000758929	-0.663648118	50	0.041952541
60319	LOC646943	Serine	0.000759899	-0.663596944	81	0.047600811
93768	RPPH1	Malate(precursor)	0.000760081	-0.663587377	50	0.041952541
4188	ATP5G1	Glutathione	0.000761706	-0.663501832	23	0.038110894
93130	RPAIN	Leucine-Isoleucine	0.000761984	-0.663487226	48	0.046181108
41862	ITGAM	Sucrose-Lactose-Trehalose	0.000762208	-0.663475438	84	0.049698232
34409	HS.539941	Proline	0.000762585	-0.663455652	69	0.036396096
68204	LRAP	N6-AcetylLysine	0.000764106	-0.663375801	60	0.025309498
4181	ATP5G1	Hydroxyisocaproate	0.000764543	-0.663352882	36	0.039346308
98	ABCA3	Gluconolactone(precursor)	0.000764656	-0.663346934	20	0.043698424
19353	EEPD1	N6-AcetylLysine	0.000765987	-0.66327721	60	0.025309498
74923	MYBPC3	Pyridoxamine(precursor)	0.00076644	-0.663253517	72	0.025141845
78349	NSBP1	Pyruvate(precursor)	0.000766606	-0.663244824	77	0.049761307
116408	ZKSCAN2	13-HydroxyoctadecadienoicAcid	0.000766749	-0.663237382	1	0.04291782
22978	FBXL7	Glycerate(precursor)	0.000767017	-0.663223365	24	0.028211247
92382	RNF113B	Inosine	0.000767265	-0.663210395	44	0.020362235
26485	GIMAP1	Xylulose-5-Phosphate	0.000768522	-0.663144754	99	0.039214569
23026	FBXO18	Lactate	0.000769971	-0.663069175	47	0.030299133
54027	LOC392301	Xanthosine	0.00077091	-0.663020283	98	0.039254021
90871	RBM4B	Pyridoxamine(precursor)	0.000771696	-0.662979379	72	0.025141845
67874	LOC91461	Histidine	0.000771845	-0.662971592	35	0.025155144
15714	CT47A6	Glutathione	0.000772025	-0.662962261	23	0.038110894
112268	UGT1A6	Glycerol-3-Phosphate	0.000772774	-0.662923334	25	0.039936355
91770	RGPD2	Guanine	0.000772868	-0.662918445	28	0.025182951
11247	CCDC41	Hexose-1	0.000772918	-0.662915836	29	0.020043081
40443	IFITM3	Hydroxyisocaproate	0.000773055	-0.662908734	36	0.039346308
14258	CNTLN	N-AcetylAlanine	0.000773382	-0.662891736	56	0.030817546
84681	PMM1	Hexose-1	0.000773537	-0.662883721	29	0.020043081
21573	FAHD2B	S-Adenosyl-L-Homocysteine(precursor)	0.000773842	-0.66286788	80	0.039452476
42280	JARID1A	L-Acetylcarnitine	0.000774038	-0.662857723	46	0.046529728
32880	HS.445843	2-Aminoisobutyrate	0.00077498	-0.662808895	2	0.030813558
84903	PNLIPRP3	Glycerophosphocholine	0.000775253	-0.662794751	26	0.047324158
93155	RPAIN	Propionate	0.000775509	-0.662781465	70	0.049782516
115416	ZBTB17	Gluconolactone(precursor)	0.000776429	-0.662733836	20	0.043698424
70398	MCF2L2	Lactate	0.000776771	-0.662716151	47	0.030299133
9655	C6ORF221	Tyramine	0.000777125	-0.66269783	90	0.038469681
75940	NCAM1	Uridine	0.00077949	-0.662575745	95	0.027978713
70259	MBD6	Xylulose-5-Phosphate	0.000779534	-0.662573448	99	0.039214569
102898	SPTBN1	Uric acid	0.000780458	-0.662525845	94	0.019850549
5809	BRI3P1	Ribose-5-Phosphates	0.000780918	-0.662502162	79	0.036613444
29216	HEPH	N-AcetylAlanine	0.000781022	-0.662496814	56	0.030817546
99725	SLC6A16	Glycine(precursor)	0.00078393	-0.662347345	27	0.04376943
2769	APP	Hexose-Phosphate	0.000783979	-0.662344857	32	0.041919962
28005	GRK5	N-AcetylAlanine	0.000784199	-0.662333547	56	0.030817546
87516	PRSS23	Carnitine	0.000784503	-0.662317976	12	0.028619377
37399	HS.568294	Inosine	0.000785673	-0.662257975	44	0.020362235
90261	RAPGEFL1	Pyruvate(precursor)	0.000786481	-0.662216626	77	0.049761307
23977	FLJ21986	5-Aminovalerate	0.000787466	-0.662166238	4	0.027618499
69468	MAK10	Trimethylamine-N-oxide	0.000787578	-0.662160511	88	0.033701541
105401	TBC1D16	Trimethylamine-N-oxide	0.000787578	-0.662160511	88	0.033701541
92985	ROBO4	Xylulose-5-Phosphate	0.000788405	-0.662118283	99	0.039214569
91021	RCAN2	Taurine	0.000788831	-0.662096546	85	0.031583802
67871	LOC91461	Glutamine	0.000789678	-0.662053286	22	0.044567727
103311	SS18	Proline	0.000790548	-0.662008953	69	0.036396096
40459	IFITM3	Prostaglandin E2	0.000791226	-0.661974437	71	0.031059978
67806	LOC791120	Hexose-1	0.000792199	-0.66192493	29	0.020043081
96833	SETDB2	Lysine	0.000794864	-0.661789607	49	0.036055012
117934	ZNF549	Guanine	0.000796977	-0.661682562	28	0.025182951
33858	HS.534704	Creatinine	0.000799	-0.661580302	16	0.024008545
28197	GSTO1	Pyridoxamine(precursor)	0.000799055	-0.661577549	72	0.025292711
31362	HS.187293	Ribonolactone	0.000799475	-0.661556321	78	0.0496872
111800	UBE2R2	5-Aminovalerate	0.000800012	-0.661529244	4	0.027618499
83674	PJCG6	4-Pyridoxate(precursor)	0.000800098	-0.661524886	3	0.028536843
115428	ZBTB25	Adenine	0.000800595	-0.661499854	5	0.044228599
34042	HS.538064	ImidazolepropionicAcid	0.000801202	-0.661469276	43	0.040406455
109877	TRIM32	Xanthosine	0.000801784	-0.661439949	98	0.039254021
113143	UTS2D	Histamine	0.000802584	-0.661399732	34	0.032535241
106381	TFIP11	Glutathione	0.000803648	-0.661346209	23	0.038110894
93146	RPAIN	Citrulline	0.000805408	-0.661257888	14	0.042324194
73206	MON2	2-Aminoisobutyrate	0.000805433	-0.661256647	2	0.030813558
100417	SNAI2	Hexose-1	0.000805468	-0.661254878	29	0.020043081
91796	RGPD2	Prostaglandin E2	0.000806018	-0.661227332	71	0.031059978
65853	LOC728772	Proline	0.000806385	-0.661208924	69	0.036396096
81099	PCCA	Creatine	0.000806718	-0.661192253	15	0.046341463
22857	FBLN2	Lactate	0.000807379	-0.661159178	47	0.030299133
86667	PREX2	Uric acid	0.000807489	-0.661153677	94	0.019850549
98375	SLC12A4	Glutamine	0.000808178	-0.661119175	22	0.044567727
52257	LOC203547	Hexose-1	0.000808968	-0.661079731	29	0.020043081
28184	GSTO1	Leucine-Isoleucine	0.000809999	-0.661028251	48	0.046181108
4352	ATP8B4	Adenine	0.000810474	-0.66100454	5	0.044228599
115647	ZC3H11B	Adenosine	0.000811756	-0.660940652	6	0.036318609
69510	MAK10	Hyppuric Acid	0.000811812	-0.660937856	40	0.049895161
54012	LOC392275	Ribose-5-Phosphates	0.00081303	-0.660877241	79	0.036613444
83657	PJCG6	L-Acetylcarnitine	0.000814843	-0.660787131	46	0.046529728
174	ABCC3	Pyridoxamine(precursor)	0.000814971	-0.660780781	72	0.025292711
39552	HSP90AB1	Prostaglandin E2	0.000815034	-0.660777649	71	0.031059978
94288	RRP7B	Uric acid	0.00081529	-0.66076493	94	0.019850549
105042	TAF4B	Sucrose-Lactose-Trehalose	0.00081573	-0.660743123	84	0.049698232
69503	MAK10	N-Acetyl-Glucosamine	0.0008161	-0.660724783	54	0.035349481
85685	PPID	N-AcetylAlanine	0.000816693	-0.660695381	56	0.030817546
30352	HS.120863	Uracil	0.000816693	-0.660695381	92	0.049812799
79407	OOEP	5-Aminovalerate	0.000816979	-0.660681232	4	0.027618499
14195	CNPY2	Gluconolactone(precursor)	0.000818882	-0.660587043	20	0.043698424
19234	EDN1	Hypoxanthine	0.000820637	-0.660500351	39	0.038739742
94653	RUSC2	Malate(precursor)	0.000821285	-0.660468361	50	0.041952541
18154	DNAJC8	Gluconolactone(precursor)	0.000821638	-0.660450977	20	0.043698424
9710	C7	Hypoxanthine	0.000822791	-0.660394177	39	0.038739742
108435	TMEM67	Hyppuric Acid	0.000822948	-0.66038646	40	0.049895161
12730	CEACAM3	N-Acetyl-Glucosamine	0.000825287	-0.660271416	54	0.035349481
52773	LOC286002	Inosine	0.000825725	-0.660249927	44	0.021005169
103682	STARD13	Uric acid	0.000828306	-0.660123382	94	0.019879355
39582	HSPA12A	Guanine	0.000828495	-0.660114175	28	0.025182951
69753	MAP2K5	MethionineSulfoxide	0.00082907	-0.660086016	52	0.041726558
25729	GAL3ST3	Pyroglutamate-2	0.000829301	-0.660074732	74	0.036490669
47046	LOC100129566	N-Acetyl-Glucosamine-1-Phosphate(precursor)	0.000829536	-0.660063205	55	0.03888472
31401	HS.191602	N-Acetylputrescine	0.000830319	-0.660024973	59	0.040734148
53728	LOC390387	Serine	0.0008306	-0.660011233	81	0.047600811
78656	NUCB1	Xylulose-5-Phosphate	0.00083063	-0.660009749	99	0.039593378
72846	MLH3	Guanine	0.000831673	-0.659958846	28	0.025182951
13836	CLIC4	S-Adenosyl-L-Homocysteine(precursor)	0.000832078	-0.659939113	80	0.039452476
19480	EHBP1L1	Uracil	0.000833343	-0.659877451	92	0.049812799
69492	MAK10	Histidine	0.000833466	-0.659871448	35	0.02518804
67883	LOC91461	N6-AcetylLysine	0.000833466	-0.659871448	60	0.026444688
86525	PRDM7	Pyroglutamate-1	0.000833691	-0.659860485	73	0.0405776
33067	HS.46839	p-SalicylicAcid	0.000834495	-0.659821374	63	0.040429841
91864	RGS5	Uridine	0.000835229	-0.659785698	95	0.028180613
93997	RPS27L	Hydroxyisocaproate	0.000835541	-0.659770523	36	0.039346308
102376	SPC25	Hydroxyisocaproate	0.000836706	-0.659713921	36	0.039346308
77269	NIPA2	Pipecolate	0.000837795	-0.659661128	68	0.048157351
51077	LOC100134041	Hexose-2	0.00083932	-0.65958725	30	0.039411526
104731	SYT4	Tyrosine	0.000839408	-0.659582987	91	0.044717235
103361	SSPN	Taurine	0.000839608	-0.659573286	85	0.031583802
21354	F13A1	Taurine	0.000840136	-0.659547725	85	0.031583802
63188	LOC652155	Flavin-mononucleotide(precursor)	0.000840464	-0.659531894	18	0.027576072
25722	GAL3ST3	Choline(precursor)	0.000840629	-0.659523886	13	0.046538148
83622	PJCG6	Imidazole(precursor)	0.00084116	-0.659498259	41	0.040768998
110274	TRPV6	Histidine	0.000843088	-0.659405198	35	0.02518804
54138	LOC399942	Pyroglutamate-3	0.000843197	-0.65939994	75	0.04160558
87627	PSAPL1	Methionine	0.000843351	-0.659392479	51	0.046787737
76802	NEK8	N-AcetylAlanine	0.000843415	-0.659389421	56	0.030817546
104496	SV2B	Methylcysteine(precursor)	0.000846709	-0.659230885	53	0.041179052
14954	COX6A1	Hyppuric Acid	0.000846817	-0.659225678	40	0.049895161
28325	GTF2F1	Glycerate(precursor)	0.000846874	-0.659222937	24	0.028616895
89213	RAB11FIP2	Cytosine	0.000850414	-0.659053174	17	0.045816417
74335	MTHFD2	L-Acetylcarnitine	0.000851399	-0.659006051	46	0.046529728
54081	LOC392781	Tryptophan	0.000851554	-0.658998673	89	0.037168407
61287	LOC648374	Guanine	0.000853565	-0.65890262	28	0.025182951
88855	PURA	Creatinine	0.00085375	-0.658893787	16	0.024008545
29568	HIST1H2AG	Ribonolactone	0.000855322	-0.658818817	78	0.0496872
117038	ZNF273	Creatinine	0.000856388	-0.658768059	16	0.024008545
115897	ZDHHC2	MethionineSulfoxide	0.000856388	-0.658768059	52	0.041726558
34025	HS.538064	Imidazole(precursor)	0.000856701	-0.658753198	41	0.040768998
51606	LOC116412	S-Adenosyl-L-Homocysteine(precursor)	0.00085783	-0.658699494	80	0.039452476
29222	HEPH	Flavin-mononucleotide(precursor)	0.00085855	-0.658665322	18	0.027576072
24050	FLJ25363	Inosine	0.000861643	-0.658518676	44	0.021149424
96604	SERPINB9	Trimethylamine-N-oxide	0.000861861	-0.658508345	88	0.033701541
37747	HS.570308	Hexose-Phosphate	0.00086319	-0.658445516	32	0.041919962
23519	FGF2	N-Acetyl-Glucosamine-1-Phosphate(precursor)	0.000863201	-0.658445012	55	0.03888472
91586	RFP	Histamine	0.000863568	-0.658427654	34	0.032535241
40706	IGSF6	Kynurenine(precursor)	0.000864281	-0.658393984	45	0.036845565
89490	RAB3GAP1	Arginine	0.000864377	-0.658389439	8	0.042126427
42539	KCNC3	Aspartate	0.000865513	-0.658335841	10	0.03913257
87216	PRPF8	Succinate	0.000866648	-0.658282362	83	0.037816834
8327	C1QTNF7	Flavin-mononucleotide(precursor)	0.000866966	-0.658267357	18	0.027576072
26351	GEFT	Flavin-mononucleotide(precursor)	0.000867504	-0.658242038	18	0.027576072
20453	EPS8	N-AcetylAlanine	0.000868481	-0.658196119	56	0.030817546
67481	LOC731486	Succinate	0.000869439	-0.658151089	83	0.037816834
83224	PIGM	Pyruvate(precursor)	0.0008695	-0.658148215	77	0.049761307
37572	HS.569323	N-Acetyl-Glucosamine	0.000869679	-0.658139826	54	0.035349481
97052	SFRS14	5-Aminovalerate	0.000870187	-0.658115942	4	0.027618499
69472	MAK10	Betaine	0.00087095	-0.658080144	11	0.038148468
12327	CDC5L	Hydroxyproline(precursor)	0.000873896	-0.657942186	38	0.037454699
109711	TRAPPC5	Xanthine	0.000874399	-0.657918673	97	0.038307921
75815	NBPF1	Uric acid	0.000876331	-0.657828421	94	0.020441821
39289	HS.99472	Cytosine	0.000876739	-0.657809403	17	0.045816417
49957	LOC100133150	5-Aminovalerate	0.00087757	-0.657770652	4	0.027618499
83008	PHLDB1	Uric acid	0.000877778	-0.657760946	94	0.020441821
42177	IVD	Flavin-mononucleotide(precursor)	0.000877892	-0.65775563	18	0.027576072
96281	SEMA6C	L-Acetylcarnitine	0.000877926	-0.65775406	46	0.046529728
60467	LOC647083	N-Acetylputrescine	0.000878378	-0.657733014	59	0.040734148
61297	LOC648374	N6-AcetylLysine	0.000878459	-0.657729232	60	0.027318361
19017	EAF1	Taurine	0.000879093	-0.657699754	85	0.031583802
41634	IRF4	2-Aminoisobutyrate	0.000879619	-0.657675242	2	0.0321713
100859	SNORA46	Prostaglandin E2	0.000879854	-0.657664332	71	0.031059978
36791	HS.563654	Aspartate	0.000881523	-0.657586772	10	0.03913257
87233	PRPH2	Hexose-1	0.000881555	-0.657585324	29	0.021520305
90766	RBM24	Carnitine	0.000881965	-0.657566291	12	0.028619377
2028	AMPH	Pyroglutamate-3	0.00088242	-0.657545158	75	0.04160558
39515	HSH2D	Inosine	0.000884781	-0.657435799	44	0.021368742
25248	FSTL3	Prostaglandin E2	0.000886757	-0.657344446	71	0.031059978
113112	UTRN	Pyridoxamine(precursor)	0.000887798	-0.657296388	72	0.025292711
25735	GAL3ST3	ImidazolepropionicAcid	0.000888325	-0.657272069	43	0.040406455
2738	APOE	GammaAminobutyrate	0.000888326	-0.657272013	19	0.032381443
99078	SLC2A11	Pyroglutamate-1	0.000888686	-0.657255417	73	0.0405776
116206	ZFYVE16	2-Aminoisobutyrate	0.000888975	-0.657242074	2	0.0321713
81745	PDE1A	Taurine	0.000889597	-0.65721343	85	0.031583802
31609	HS.204736	Uric acid	0.000889672	-0.657209996	94	0.020441821
110356	TSC2	Tyrosine	0.000890085	-0.657190963	91	0.044717235
6352	C10ORF72	sn-Glycerol-3-Phosphate	0.000891476	-0.657126982	82	0.049807871
2496	ANXA5	S-Adenosyl-L-Homocysteine(precursor)	0.000891816	-0.657111324	80	0.039452476
72225	MIR23B	Histamine	0.000892031	-0.657101449	34	0.032535241
14033	CLUAP1	Phenyllactate	0.000892034	-0.657101287	65	0.048510158
58564	LOC644763	N-Acetylputrescine	0.000892227	-0.657092444	59	0.040734148
40458	IFITM3	N-Acetylneuraminate	0.000893377	-0.65703961	58	0.026531233
41150	IMAA	Adenine	0.000894438	-0.656990939	5	0.044228599
19335	EEPD1	Pyroglutamate-3	0.000895127	-0.656959395	75	0.04160558
76430	NDUFA4L2	Histamine	0.000896168	-0.656911687	34	0.032535241
87173	PRPF4B	N-AcetylAlanine	0.000897598	-0.656846297	56	0.030817546
52260	LOC203547	N-Acetyl-Glucosamine-1-Phosphate(precursor)	0.000899079	-0.656778642	55	0.03888472
71338	MGC11082	13-HydroxyoctadecadienoicAcid	0.000899581	-0.656755735	1	0.04291782
26655	GJD3	GammaAminobutyrate	0.000899634	-0.656753315	19	0.032381443
42718	KCNMA1	Pyridoxamine(precursor)	0.000900078	-0.656733044	72	0.025292711
74718	MUC6	Pyridoxamine(precursor)	0.000900135	-0.656730444	72	0.025292711
116388	ZKSCAN2	Glutamine	0.000901706	-0.656658876	22	0.044567727
71751	MGLL	N-AcetylGlutamine	0.000902325	-0.656630688	57	0.048649678
79165	ODZ2	Pyridoxamine(precursor)	0.000904153	-0.656547556	72	0.025292711
109737	TRHDE	Taurine	0.00090599	-0.656464215	85	0.031583802
64802	LOC654147	Xanthine	0.000906435	-0.656444033	97	0.038307921
114866	XIST	Proline	0.000906437	-0.656443935	69	0.036396096
86284	PPP3CB	Uric acid	0.000907096	-0.656414075	94	0.020441821
92265	RNASEH2C	GammaAminobutyrate	0.000907242	-0.656407426	19	0.032381443
49726	LOC100132909	4-Pyridoxate(precursor)	0.000907903	-0.656377518	3	0.030677563
47859	LOC100130516	Inosine	0.000908899	-0.656332445	44	0.021368742
65206	LOC728031	Glycerate(precursor)	0.000909327	-0.656313091	24	0.028616895
52251	LOC203547	Arginine	0.000910657	-0.65625302	8	0.042126427
108390	TMEM67	Betaine	0.000910805	-0.656246329	11	0.038148468
15183	CPT2	N-Acetyl-Glucosamine	0.000913022	-0.656146319	54	0.035349481
68227	LRCH2	Hexose(precursor)	0.000913804	-0.65611113	33	0.046718896
49960	LOC100133150	Threonine	0.000914068	-0.656099218	86	0.038828654
116404	ZKSCAN2	Succinate	0.00091479	-0.656066746	83	0.037816834
107144	TIMP1	Phosphoserine(precursor)	0.000914955	-0.65605935	67	0.032786652
118516	ZNF69	Guanine	0.000915425	-0.656038183	28	0.025182951
110266	TRPV6	Ornithine	0.000917318	-0.655953177	62	0.044910514
104295	SULT1A1	Kynurenine(precursor)	0.000917521	-0.655944063	45	0.036845565
13828	CLIC4	p-SalicylicAcid	0.00091871	-0.655890773	63	0.040646967
93902	RPS23	GammaAminobutyrate	0.000920073	-0.655829733	19	0.032381443
99219	SLC30A6	N-AcetylAlanine	0.000920271	-0.655820867	56	0.030817546
22466	FAM65A	Lactate	0.000920618	-0.655805332	47	0.031026253
78868	NUMA1	Xylulose-5-Phosphate	0.000921557	-0.655763342	99	0.041925371
74080	MSMB	Tyramine	0.0009218	-0.655752494	90	0.038469681
18122	DNAJC15	Hexose-Phosphate	0.000922403	-0.655725561	32	0.041919962
80790	PAPOLG	N-Acetylputrescine	0.000922802	-0.65570773	59	0.040734148
23454	FGD5	Lactate	0.000923544	-0.655674626	47	0.031026253
67029	LOC730241	sn-Glycerol-3-Phosphate	0.000925089	-0.655605729	82	0.049807871
116394	ZKSCAN2	MethionineSulfoxide	0.000925121	-0.655604285	52	0.041726558
106141	TERF2	Lactate	0.000927243	-0.655509839	47	0.031026253
91758	RGPD2	Pyroglutamate-2	0.000928332	-0.655461474	74	0.036490669
72065	MIR1256	Proline	0.000928483	-0.655454781	69	0.036396096
57086	LOC643145	Xanthosine	0.000928519	-0.655453181	98	0.042493573
84802	PMS2L3	Pyroglutamate-2	0.000928556	-0.655451532	74	0.036490669
2567	AOC3	Uridine	0.000929831	-0.655394946	95	0.029165492
15882	CTSL1	Glycerate(precursor)	0.000929859	-0.655393673	24	0.028616895
104268	SULF2	Pyridoxamine(precursor)	0.000930985	-0.655343786	72	0.025292711
66296	LOC729324	Inosine	0.000931774	-0.655308838	44	0.021368742
43037	KIAA0101	Inosine	0.000932129	-0.655293095	44	0.021368742
23799	FLJ10324	Hypoxanthine	0.000932693	-0.655268128	39	0.04053629
84958	PNPLA6	Methylcysteine(precursor)	0.000932706	-0.655267584	53	0.041179052
79423	OOEP	Phenyllactate	0.000932927	-0.655257778	65	0.048510158
15182	CPT2	Kynurenine(precursor)	0.000935483	-0.655144862	45	0.036845565
958	ADCY4	Guanine	0.000936795	-0.655087006	28	0.025182951
88857	PURA	Betaine	0.000937515	-0.65505528	11	0.038148468
106881	THSD4	Uric acid	0.000938172	-0.655026349	94	0.020471515
82626	PGR	Uric acid	0.000938278	-0.655021699	94	0.020471515
40183	IFI6	Kynurenine(precursor)	0.000938285	-0.65502137	45	0.036845565
9673	C6ORF61	Inosine	0.000938416	-0.655015629	44	0.021368742
81286	PCDHB4	Taurine	0.000938643	-0.655005626	85	0.031837755
79084	OBP2B	Xanthine	0.00093974	-0.654957396	97	0.038307921
53604	LOC389607	5-Aminovalerate	0.000940872	-0.654907667	4	0.027618499
51610	LOC119358	Malate(precursor)	0.00094088	-0.654907309	50	0.041952541
83399	PILRB	N-AcetylAlanine	0.000942594	-0.654832095	56	0.030817546
34055	HS.538064	Tyrosine	0.000943032	-0.654812872	91	0.044717235
103624	STAG3L4	Propionate	0.000944362	-0.654754643	70	0.049782516
78419	NSL1	N-AcetylGlutamine	0.000945364	-0.654710805	57	0.048649678
68321	LRIT1	sn-Glycerol-3-Phosphate	0.000945849	-0.654689572	82	0.049807871
25571	G0S2	Uracil	0.000947302	-0.654626091	92	0.049812799
9709	C7	p-SalicylicAcid	0.000947387	-0.654622406	63	0.040646967
42778	KCNMB1	Flavin-mononucleotide(precursor)	0.000948615	-0.654568802	18	0.027576072
31295	HS.177532	N-Acetylputrescine	0.000948813	-0.654560204	59	0.040734148
87191	PRPF8	Hydroxyproline(precursor)	0.000948893	-0.654556696	38	0.037454699
45228	LHFP	Flavin-mononucleotide(precursor)	0.000950199	-0.654499793	18	0.027576072
79352	OLFML3	Hexose-1	0.000951188	-0.654456729	29	0.021753984
108395	TMEM67	Pyroglutamate-2	0.00095134	-0.654450151	74	0.036490669
51064	LOC100134041	Tyrosine	0.000951758	-0.654431963	91	0.044717235
98399	SLC12A4	4-Pyridoxate(precursor)	0.000952092	-0.654417431	3	0.03091687
118553	ZNF692	Cytosine	0.000952349	-0.654406276	17	0.045816417
111263	TUSC4	Lysine	0.000952356	-0.654405978	49	0.041375029
96834	SETDB2	Guanine	0.000952808	-0.65438631	28	0.025182951
110350	TSC2	Carnitine	0.00095397	-0.654335876	12	0.028619377
101842	SNX1	Hexose-Phosphate	0.000954685	-0.654304863	32	0.041919962
977	ADCY4	Prostaglandin E2	0.000955771	-0.654257785	71	0.031059978
111962	UBL4A	Glycerophosphocholine	0.00095599	-0.654248272	26	0.047324158
979	ADCY4	Flavin-mononucleotide(precursor)	0.000957027	-0.654203372	18	0.027576072
14915	COX6A1	Pyroglutamate-1	0.000957271	-0.654192837	73	0.0405776
27049	GNAI2	N-Acetylneuraminate	0.000957482	-0.65418369	58	0.02717121
13854	CLIP2	Kynurenine(precursor)	0.000960145	-0.654068616	45	0.036845565
91782	RGPD2	Ribose-5-Phosphates	0.000960153	-0.654068288	79	0.041844071
86286	PPP3CB	Uridine	0.000960973	-0.654032892	95	0.029165492
69515	MAK10	sn-Glycerol-3-Phosphate	0.000962985	-0.653946197	82	0.049807871
20307	EPDR1	Lactate	0.000963928	-0.653905623	47	0.031447068
19345	EEPD1	Histidine	0.000964179	-0.653894841	35	0.02518804
116439	ZMAT3	N6-AcetylLysine	0.000965153	-0.653852952	60	0.028346901
72592	MIR644	GammaAminobutyrate	0.000965225	-0.653849855	19	0.033052437
70712	MED22	Uridine	0.000965537	-0.65383646	95	0.029165492
89268	RAB11FIP3	Uridine	0.000966526	-0.653793986	95	0.029165492
19036	EBF1	Phenylpyruvate(precursor)	0.000967061	-0.653771053	66	0.029755428
71664	MGC5139	Pyridoxamine(precursor)	0.000968275	-0.653719002	72	0.025440636
82107	PDZD3	Hexose-2	0.000969868	-0.653650791	30	0.040286808
43185	KIAA0391	Hydroxyisocaproate	0.000971296	-0.653589686	36	0.039346308
31841	HS.269011	Proline	0.000972105	-0.653555144	69	0.036396096
19339	EEPD1	Ornithine	0.00097273	-0.653528468	62	0.044910514
89466	RAB3GAP1	Creatinine	0.000973028	-0.653515756	16	0.024008545
32200	HS.344350	N-Acetyl-Glucosamine	0.000976743	-0.653357469	54	0.035784258
106373	TFIP11	Adenine	0.000976748	-0.653357273	5	0.044228599
54745	LOC439965	Hexose-1	0.000977794	-0.653312793	29	0.021753984
109121	TNXA	Hexose-Phosphate	0.000979579	-0.653236992	32	0.041919962
81388	PCDHGC3	Arginine	0.000981575	-0.653152371	8	0.042126427
103637	STAG3L4	4-Pyridoxate(precursor)	0.000981606	-0.653151087	3	0.03091687
89462	RAB3GAP1	Trimethylamine-N-oxide	0.000981616	-0.653150652	88	0.033701541
76820	NELL1	Betaine	0.000982891	-0.653096662	11	0.038148468
116208	ZFYVE16	Histamine	0.000984149	-0.653043478	34	0.03303806
2034	AMPH	ImidazolepropionicAcid	0.000985396	-0.652990813	43	0.040406455
81092	PCCA	Valine	0.000986122	-0.65296018	96	0.044182545
119156	ZRANB1	Tryptophan	0.000986833	-0.652930204	89	0.038938545
870	ADAMTS5	Prostaglandin E2	0.000987251	-0.652912545	71	0.031059978
53491	LOC389033	S-Adenosyl-L-Homocysteine(precursor)	0.000987947	-0.652883231	80	0.039452476
93173	RPAIN	N-Acetyl-Glucosamine-1-Phosphate(precursor)	0.000988354	-0.652866111	55	0.03888472
34558	HS.540819	Tyramine	0.000988958	-0.652840662	90	0.038469681
98378	SLC12A4	Guanine	0.000989234	-0.652829073	28	0.025182951
197	ABCC3	Prostaglandin E2	0.000989777	-0.652806198	71	0.031059978
49870	LOC100133077	Uridine	0.000989795	-0.652805467	95	0.029165492
42973	KHDRBS3	p-SalicylicAcid	0.000991459	-0.652735544	63	0.040646967
82780	PHF10	Glutathione	0.000992498	-0.652691906	23	0.038110894
117419	ZNF391	13-HydroxyoctadecadienoicAcid	0.000994685	-0.652600261	1	0.04291782
60503	LOC647107	Phosphoserine(precursor)	0.000995546	-0.652564207	67	0.032786652
93128	RPAIN	Hydroxyproline(precursor)	0.000995699	-0.652557782	38	0.037454699
3410	ARMCX2	Hexose-1	0.000996235	-0.65253538	29	0.021753984
26325	GDPD5	Hexose-1	0.000996235	-0.65253538	29	0.021753984
112718	USP13	13-HydroxyoctadecadienoicAcid	0.000996658	-0.652517703	1	0.04291782
86714	PRICKLE2	Hexose-1	0.00099958	-0.652395684	29	0.021753984
88191	PTGDR	Imidazole(precursor)	0.000999885	-0.65238294	41	0.040768998
60479	LOC647089	Xanthine	0.001000779	-0.652345675	97	0.038307921
85688	PPID	Phenylpyruvate(precursor)	0.001003689	-0.652224594	66	0.029755428
40281	IFIT2	Kynurenine(precursor)	0.001003975	-0.652212713	45	0.037518042
60215	LOC646795	Inosine	0.001004602	-0.652186661	44	0.022337631
6459	C11ORF68	Urea	0.001004847	-0.652176504	93	0.044209354
41895	ITGB1	N-Acetylneuraminate	0.00100617	-0.652121631	58	0.02793214
37655	HS.569718	Xylulose-5-Phosphate	0.001006664	-0.652101119	99	0.042652736
42675	KCNK17	4-Pyridoxate(precursor)	0.001006748	-0.652097627	3	0.03091687
74328	MTHFD2	MethionineSulfoxide	0.001006957	-0.65208898	52	0.041726558
67094	LOC730294	Nicotinate(precursor)	0.001010522	-0.651941453	61	0.040368356
115884	ZDHHC2	Creatine	0.001011264	-0.651910807	15	0.047375734
92319	RNASEH2C	4-Pyridoxate(precursor)	0.001011299	-0.651909346	3	0.03091687
57286	LOC643395	Valine	0.001011663	-0.651894335	96	0.044182545
61392	LOC648509	p-SalicylicAcid	0.001012558	-0.651857411	63	0.040646967
77471	NLGN1	Guanine	0.001012592	-0.651855989	28	0.025182951
89570	RAB6B	Phenylpyruvate(precursor)	0.001013614	-0.651813849	66	0.029755428
25231	FSTL1	N-AcetylAlanine	0.001014029	-0.651796749	56	0.030817546
117155	ZNF324	5-Aminovalerate	0.001014999	-0.651756843	4	0.028270778
113130	UTRN	13-HydroxyoctadecadienoicAcid	0.00101883	-0.651599392	1	0.04291782
24808	FNDC3A	Glycerate(precursor)	0.001019174	-0.651585247	24	0.029494778
63794	LOC653034	Cytosine	0.001019968	-0.651552699	17	0.045816417
109756	TRIB2	Methylcysteine(precursor)	0.00102015	-0.651545261	53	0.041179052
58675	LOC644869	Pyrophosphate	0.001020835	-0.651517167	76	0.04560616
31164	HS.157771	Pyrophosphate	0.001021245	-0.651500379	76	0.04560616
102513	SPINK1	Serine	0.001023531	-0.651406882	81	0.047716012
90462	RASSF1	Threonine	0.001024044	-0.651385919	86	0.038828654
11180	CCDC152	Proline	0.00102454	-0.651365626	69	0.036396096
5295	BCL6B	Phenylpyruvate(precursor)	0.001025154	-0.651340589	66	0.029755428
50545	LOC100133627	Glycerate(precursor)	0.001029328	-0.65117049	24	0.029494778
107071	TIMM23B	Creatinine	0.001031788	-0.651070555	16	0.024008545
97177	SFRS2IP	Hydroxyisocaproate	0.001031888	-0.651066484	36	0.039346308
106577	TH	Hexose-Phosphate	0.001032195	-0.651054051	32	0.041919962
2551	AOC3	Guanine	0.001032468	-0.651042948	28	0.025182951
53995	LOC392275	Hydroxyproline(precursor)	0.001032862	-0.65102697	38	0.037454699
84873	PNKD	N-AcetylAlanine	0.001033106	-0.651017083	56	0.030817546
7284	C16ORF61	N-Acetyl-Glucosamine-1-Phosphate(precursor)	0.001033446	-0.651003291	55	0.03888472
26537	GIMAP8	5-Aminovalerate	0.001034064	-0.650978229	4	0.028270778
77820	NOSTRIN	Hexose-1	0.001034129	-0.65097563	29	0.021753984
40620	IGF2BP3	Ribonolactone	0.001034258	-0.650970375	78	0.0496872
81094	PCCA	ImidazoleAceticAcid(precursor)	0.001036459	-0.650881319	42	0.042858218
31411	HS.191602	Succinate	0.001036742	-0.650869852	83	0.040254203
20451	EPS8	Lactate	0.001039553	-0.65075634	47	0.032625985
22639	FAM90A14	Histidine	0.001040245	-0.650728449	35	0.025371022
69505	MAK10	Propionate	0.001042258	-0.650647364	70	0.049782516
170	ABCC3	Carnitine	0.001042632	-0.650632331	12	0.028619377
48601	LOC100131525	N-AcetylGlutamine	0.001043261	-0.650607045	57	0.048649678
118427	ZNF66	Hyppuric Acid	0.001043809	-0.650584981	40	0.049895161
169	ABCC3	Histidine	0.001043857	-0.650583085	35	0.025371022
156	ABCC3	Pyroglutamate-1	0.001043857	-0.650583085	73	0.0405776
8526	C20ORF52	Glutathione	0.001045289	-0.650525553	23	0.038110894
69495	MAK10	MethionineSulfoxide	0.001045476	-0.650518039	52	0.041726558
88229	PTGDR	Ribose-5-Phosphates	0.001046345	-0.650483158	79	0.041954339
98617	SLC22A17	Taurine	0.001047427	-0.650439786	85	0.033482769
6237	C10ORF140	Adenine	0.001047614	-0.650432314	5	0.044228599
100331	SMPD2	Leucine-Isoleucine	0.001048866	-0.650382167	48	0.046181108
109037	TNKS1BP1	Histamine	0.001049135	-0.650371377	34	0.03303806
91088	RCHY1	Creatinine	0.001049389	-0.650361215	16	0.024008545
87187	PRPF8	Pyroglutamate-1	0.001049689	-0.65034924	73	0.0405776
40371	IFITM2	Adenosine	0.001050013	-0.650336264	6	0.036318609
108398	TMEM67	Creatine	0.001053812	-0.65018456	15	0.047375734
100603	SNED1	Malate(precursor)	0.001054581	-0.650153915	50	0.042438903
96865	SETDB2	4-Pyridoxate(precursor)	0.00105562	-0.65011255	3	0.03132606
93123	RPAIN	ImidazoleAceticAcid(precursor)	0.001056326	-0.650084443	42	0.042858218
105284	TAS1R3	Glycine(precursor)	0.001057873	-0.650022934	27	0.049946487
93172	RPAIN	Uridine	0.001059964	-0.649939921	95	0.029802646
26660	GJD3	Adenosine	0.001060164	-0.649931995	6	0.036318609
109336	TOX3	Glycine(precursor)	0.001060164	-0.649931995	27	0.049946487
79874	OR5L2	Creatinine	0.001060606	-0.649914465	16	0.024008545
87585	PRSS7	MethionineSulfoxide	0.001060606	-0.649914465	52	0.041726558
83734	PKDCC	Phenylpyruvate(precursor)	0.00106397	-0.649781222	66	0.029975322
82170	PEAR1	Hexose-1	0.001064997	-0.64974066	29	0.021753984
94622	RUNDC3B	Flavin-mononucleotide(precursor)	0.001065724	-0.649711914	18	0.027576072
939	ADCY3	Adenosine	0.001066439	-0.6496837	6	0.036318609
11819	CD200	Xanthine	0.001066982	-0.649662276	97	0.038307921
75938	NCAM1	Hexose-1	0.001067581	-0.649638674	29	0.021753984
92107	RIN1	sn-Glycerol-3-Phosphate	0.001068213	-0.649613741	82	0.049807871
23941	FLJ20397	Phosphoserine(precursor)	0.001069955	-0.649545125	67	0.032786652
111250	TUSC4	Valine	0.001070684	-0.649516468	96	0.044182545
96883	SF1	Lactate	0.001070719	-0.649515096	47	0.032696903
87419	PRRG3	Trimethylamine-N-oxide	0.001071493	-0.649484664	88	0.033701541
39940	HUWE1	Glutathione	0.00107269	-0.649437633	23	0.038110894
114539	WFDC10B	N-AcetylAlanine	0.001073993	-0.649386467	56	0.030817546
58665	LOC644852	Inosine	0.001074297	-0.649374546	44	0.023432181
11102	CCDC117	Phenyllactate	0.001074297	-0.649374546	65	0.048510158
41327	INS-IGF2	Glycerate(precursor)	0.001075738	-0.649318069	24	0.029494778
677	ACTA2	N-AcetylAlanine	0.001078079	-0.649226429	56	0.030817546
110275	TRPV6	Carnitine	0.001078247	-0.649219886	12	0.028619377
69483	MAK10	Ornithine	0.001078278	-0.64921867	62	0.044910514
28217	GSTO1	4-Pyridoxate(precursor)	0.001078579	-0.6492069	3	0.03132606
32834	HS.444587	13-HydroxyoctadecadienoicAcid	0.001078603	-0.649205964	1	0.04291782
97626	SH3PXD2A	Trimethylamine-N-oxide	0.001079764	-0.649160592	88	0.033701541
86533	PRDM7	ImidazolepropionicAcid	0.001079811	-0.649158757	43	0.040406455
32926	HS.445843	Flavin-mononucleotide(precursor)	0.001080963	-0.649113785	18	0.027576072
30894	HS.137206	S-Adenosyl-L-Homocysteine(precursor)	0.001081324	-0.649099727	80	0.039452476
69208	MACF1	Tyramine	0.001081414	-0.6490962	90	0.038469681
98540	SLC17A5	Hydroxyisocaproate	0.001082396	-0.649057927	36	0.039346308
81004	PAXIP1	Guanine	0.001082654	-0.649047875	28	0.025182951
72906	MLL3	Glutathione	0.00108435	-0.648981825	23	0.038110894
74735	MUC6	Hexose-2	0.001084822	-0.648963488	30	0.040524331
27726	GPR4	Gluconolactone(precursor)	0.001086096	-0.64891393	20	0.043698424
89813	RABL2B	Uridine	0.001086606	-0.648894135	95	0.030050887
77421	NKTR	Guanine	0.001086762	-0.648888083	28	0.025182951
19995	EMP3	Guanine	0.001087106	-0.64887472	28	0.025182951
93033	ROR1	Phosphoserine(precursor)	0.001087427	-0.648862262	67	0.032786652
110183	TRPC1	Uric acid	0.001087585	-0.648856104	94	0.023000187
68630	LSAMP	Guanine	0.00108788	-0.648844672	28	0.025182951
114091	WDFY4	Alanine	0.001088304	-0.648828224	7	0.049986552
104233	SULF1	Adenine	0.001088962	-0.6488027	5	0.044228599
108389	TMEM67	5-Aminovalerate	0.001089981	-0.648763219	4	0.028270778
35274	HS.545507	Aspartate	0.001090263	-0.648752301	10	0.040156322
90874	RBM4B	N6-AcetylLysine	0.001092456	-0.648667445	60	0.031502445
45057	LDB2	Flavin-mononucleotide(precursor)	0.001093614	-0.648622691	18	0.027576072
23568	FGFR1OP2	Phosphoserine(precursor)	0.001094633	-0.648583335	67	0.032786652
69482	MAK10	Leucine-Isoleucine	0.001094843	-0.648575218	48	0.046181108
56098	LOC641972	Glycerophosphocholine	0.001096938	-0.64849442	26	0.047324158
110290	TRPV6	Propionate	0.001099593	-0.648392243	70	0.049782516
36911	HS.564657	Tryptophan	0.001099696	-0.648388303	89	0.039088276
15349	CRISPLD2	N-AcetylAlanine	0.001099958	-0.648378228	56	0.030817546
12267	CDC37	N-Acetyl-Glucosamine-1-Phosphate(precursor)	0.001100296	-0.648365222	55	0.03888472
2513	AOAH	2-Aminoisobutyrate	0.001101833	-0.648306181	2	0.03370156
14961	COX6A1	Glutathione	0.00110209	-0.648296325	23	0.038110894
11304	CCDC59	Xanthosine	0.001103622	-0.648237555	98	0.04384078
29451	HHEX	Flavin-mononucleotide(precursor)	0.001105825	-0.648153196	18	0.027576072
56227	LOC642161	Creatine	0.001106822	-0.648115048	15	0.047685598
102662	SPPL3	Trimethylamine-N-oxide	0.001108261	-0.648060084	88	0.033701541
79282	OGT	Citrulline	0.001108537	-0.648049529	14	0.044511195
42378	JMJD6	N-Acetylneuraminate	0.001109193	-0.648024481	58	0.030137014
91451	RET	2-Aminoisobutyrate	0.001110069	-0.647991054	2	0.03370156
6087	BTK	Gluconolactone(precursor)	0.001111163	-0.647949345	20	0.043698424
37218	HS.566937	Ribose-5-Phosphates	0.001111605	-0.647932517	79	0.041954339
116556	ZMYM6	Betaine	0.001111606	-0.647932481	11	0.039446128
87634	PSAPL1	sn-Glycerol-3-Phosphate	0.00111193	-0.647920125	82	0.049807871
111270	TUSC4	Phenylalanine	0.001112012	-0.647917008	64	0.045285827
110278	TRPV6	Phenylalanine	0.00111278	-0.647887759	64	0.045285827
87563	PRSS7	Serine	0.001113559	-0.647858121	81	0.047716012
89760	RABL2A	Uric acid	0.001113937	-0.647843735	94	0.023000187
85501	PPAP2A	5-Aminovalerate	0.001114399	-0.647826175	4	0.028270778
109478	TPP2	Hexose-1	0.001114881	-0.647807875	29	0.021753984
29181	HELQ	Glutathione	0.001116144	-0.647759876	23	0.038110894
79873	OR5L2	Histamine	0.001116399	-0.647750206	34	0.033300593
13061	CFL1	Taurine	0.001117077	-0.64772449	85	0.034193451
25032	FOXI2	Flavin-mononucleotide(precursor)	0.001117287	-0.647716528	18	0.027576072
87472	PRSS12	Ribose-5-Phosphates	0.001117954	-0.647691216	79	0.041954339
84981	PODN	Uric acid	0.001118566	-0.647668026	94	0.023000187
116398	ZKSCAN2	Tyrosine	0.001118832	-0.647657948	91	0.045161755
76837	NELL1	Histidine	0.001119727	-0.647624061	35	0.026095883
42714	KCNMA1	Carnitine	0.001121524	-0.647556055	12	0.028619377
86420	PRAMEF3	Asparagine	0.001121996	-0.647538235	9	0.036551278
39964	HYAL4	Uric acid	0.001122628	-0.647514332	94	0.023000187
100878	SNORA50	Proline	0.001123026	-0.647499312	69	0.036396096
76798	NEK8	Lactate	0.001123226	-0.647491741	47	0.032696903
116231	ZFYVE16	Tryptophan	0.001123226	-0.647491741	89	0.039088276
118598	ZNF706	Asparagine	0.001124036	-0.647461172	9	0.036551278
88195	PTGDR	Choline(precursor)	0.001125453	-0.647407727	13	0.046538148
111274	TUSC4	Tyrosine	0.001125715	-0.647397873	91	0.045161755
114980	XPO6	Xanthine	0.001126158	-0.647381147	97	0.038307921
79238	OGFRL1	S-Adenosyl-L-Homocysteine(precursor)	0.001126329	-0.647374724	80	0.039452476
116536	ZMYM5	Asparagine	0.001126849	-0.647355147	9	0.036551278
2015	AMPH	Imidazole(precursor)	0.001127625	-0.647325924	41	0.040768998
64993	LOC727828	Proline	0.00112824	-0.647302795	69	0.036396096
16056	CXCL10	Aspartate	0.001128393	-0.647297013	10	0.040156322
2461	ANTXR1	Flavin-mononucleotide(precursor)	0.001128608	-0.647288946	18	0.027576072
89249	RAB11FIP3	N6-AcetylLysine	0.001128831	-0.647280544	60	0.031655955
27050	GNAI2	Prostaglandin E2	0.001129442	-0.647257582	71	0.032988691
16565	CYYR1	Glycerate(precursor)	0.001130896	-0.647202986	24	0.029637317
972	ADCY4	Hexose-1	0.001131296	-0.647187942	29	0.021753984
54015	LOC392275	Glycerate(precursor)	0.00113184	-0.647167554	24	0.029637317
40398	IFITM3	2-Aminoisobutyrate	0.001132445	-0.647144833	2	0.03370156
108404	TMEM67	Lysine	0.001133874	-0.647091297	49	0.041375029
82956	PHKA2	Glutamine	0.001134421	-0.647070813	22	0.044567727
69486	MAK10	ImidazolepropionicAcid	0.00113498	-0.647049882	43	0.040406455
6274	C10ORF33	Lactate	0.001135132	-0.647044191	47	0.032696903
95948	SEC61A2	Threonine	0.001135194	-0.647041852	86	0.038828654
42713	KCNMA1	Histidine	0.001135277	-0.647038768	35	0.026095883
97086	SFRS14	Malate(precursor)	0.001135499	-0.647030472	50	0.04330904
103517	ST6GALNAC4	Trimethylamine	0.001135615	-0.647026133	87	0.042417554
15861	CTSB	Sucrose-Lactose-Trehalose	0.001135682	-0.647023595	84	0.049698232
117941	ZNF549	Lactate	0.001135895	-0.647015662	47	0.032696903
91969	RHOQ	Uric acid	0.001136358	-0.646998319	94	0.023000988
111267	TUSC4	Carnitine	0.001137104	-0.646970452	12	0.028619377
39198	HS.90221	Tyramine	0.001138243	-0.646927909	90	0.038469681
100334	SMPD2	ImidazolepropionicAcid	0.001138337	-0.646924388	43	0.040406455
24962	FOXE1	Glycine(precursor)	0.001138575	-0.646915512	27	0.049946487
76175	NCRNA00092	Proline	0.001139647	-0.646875514	69	0.036396096
20052	ENG	Glycerate(precursor)	0.001139897	-0.646866194	24	0.029637317
89348	RAB28	Asparagine	0.001140028	-0.646861299	9	0.036551278
77013	NFIC	Phosphoserine(precursor)	0.001140203	-0.646854779	67	0.032786652
49289	LOC100132352	Pyridoxamine(precursor)	0.001140936	-0.64682746	72	0.027332127
32095	HS.31037	13-HydroxyoctadecadienoicAcid	0.001143481	-0.646732712	1	0.04291782
93161	RPAIN	Hydroxyisocaproate	0.001143739	-0.646723111	36	0.039346308
115234	YRDC	N6-AcetylLysine	0.001144959	-0.646677794	60	0.031655955
42377	JMJD6	N-Acetyl-Glucosamine-1-Phosphate(precursor)	0.001145393	-0.646661665	55	0.03888472
98381	SLC12A4	Hexose(precursor)	0.001145429	-0.646660314	33	0.046718896
38348	HS.576642	Tyramine	0.001145478	-0.646658498	90	0.038469681
90485	RASSF1	Tyrosine	0.001145921	-0.646642039	91	0.045161755
84792	PMS2L3	Imidazole(precursor)	0.001146057	-0.646637013	41	0.040768998
32984	HS.461819	Asparagine	0.00114848	-0.646547134	9	0.036551278
61269	LOC648374	Histamine	0.00114925	-0.646518617	34	0.033328256
62411	LOC650526	Xanthine	0.001149385	-0.646513617	97	0.038307921
107307	TLL1	N-AcetylAlanine	0.001149594	-0.646505894	56	0.030817546
118398	ZNF66	Glutamine	0.001149912	-0.646494114	22	0.044567727
88464	PTMS	Xanthine	0.001150874	-0.646458534	97	0.038307921
13548	CLCN6	Phenyllactate	0.001151087	-0.646450637	65	0.048510158
70072	MAST3	5-Aminovalerate	0.00115164	-0.646430206	4	0.028270778
104553	SYDE1	Pipecolate	0.001152481	-0.646399106	68	0.048157351
16959	DDI1	Phenyllactate	0.001152914	-0.646383131	65	0.048510158
42856	KCTD14	Urea	0.001153243	-0.646370984	93	0.044209354
50930	LOC100133923	Trimethylamine	0.001155477	-0.646288561	87	0.042417554
81200	PCDH24	Hydroxyisocaproate	0.001156435	-0.646253275	36	0.039346308
44852	LAPTM4B	Adenosine	0.001156658	-0.646245059	6	0.036318609
2018	AMPH	2-Aminoisobutyrate	0.001157783	-0.646203618	2	0.03370156
97049	SFRS14	2-Aminoisobutyrate	0.001157783	-0.646203618	2	0.03370156
69764	MAP2K5	Succinate	0.001159317	-0.646147192	83	0.040793484
1176	ADPRH	Proline	0.001159747	-0.646131396	69	0.036396096
85450	PP8961	Trimethylamine-N-oxide	0.001159985	-0.646122673	88	0.033701541
45156	LGALS1	S-Adenosyl-L-Homocysteine(precursor)	0.001160067	-0.646119639	80	0.039452476
37600	HS.569566	Inosine	0.001161577	-0.646064223	44	0.023432181
85772	PPIL4	Uric acid	0.001162732	-0.646021844	94	0.023058224
43362	KIAA0649	S-Adenosyl-L-Homocysteine(precursor)	0.001162779	-0.646020107	80	0.039452476
59637	LOC646008	N-Acetylputrescine	0.001163343	-0.645999436	59	0.040734148
110995	TTYH2	Glutathione	0.001163571	-0.645991073	23	0.038110894
19975	EMILIN2	Prostaglandin E2	0.001163995	-0.645975533	71	0.032988691
62139	LOC649826	Hypoxanthine	0.001164418	-0.645960044	39	0.040888485
95218	SCAMP5	Cytosine	0.001166691	-0.645876872	17	0.045816417
110488	TSLP	Phosphoserine(precursor)	0.001167846	-0.645834675	67	0.032909903
110177	TRPC1	Taurine	0.001168177	-0.645822605	85	0.034906228
90496	RASSF1	Hexose-1	0.001169335	-0.645780308	29	0.021753984
54016	LOC392275	Nicotinate(precursor)	0.001171514	-0.645700869	61	0.040368356
21553	FAH	Kynurenine(precursor)	0.001171832	-0.645689282	45	0.038760738
112586	URB1	S-Adenosyl-L-Homocysteine(precursor)	0.001172244	-0.645674291	80	0.039452476
16801	DCAF4L1	Asparagine	0.001174154	-0.645604798	9	0.036551278
2027	AMPH	Pyroglutamate-2	0.001174657	-0.645586479	74	0.039424438
110260	TRPV6	Pyroglutamate-3	0.001175823	-0.645544145	75	0.04160558
93129	RPAIN	Creatine	0.001177245	-0.645492495	15	0.047687947
103759	STEAP3	Creatinine	0.001177497	-0.64548336	16	0.024008545
61179	LOC648251	N-Acetylputrescine	0.001178282	-0.6454549	59	0.040734148
83638	PJCG6	Ornithine	0.001178541	-0.645445503	62	0.044910514
19626	EIF2AK4	Inosine	0.001179149	-0.64542348	44	0.023432181
2494	ANXA5	N-Acetylneuraminate	0.001179875	-0.645397185	58	0.031389588
50827	LOC100133803	Aspartate	0.001181007	-0.645356203	10	0.040156322
74262	MTFMT	Creatinine	0.001181169	-0.645350338	16	0.024008545
99806	SLC9A1	Hypoxanthine	0.0011829	-0.645287752	39	0.040888485
66036	LOC728946	Hexose(precursor)	0.001185186	-0.645205219	33	0.046718896
69538	MALAT1	Asparagine	0.001185609	-0.64518997	9	0.036551278
116549	ZMYM6	Imidazole(precursor)	0.001186722	-0.645149859	41	0.040768998
34038	HS.538064	Leucine-Isoleucine	0.001188653	-0.645080309	48	0.046181108
77462	NLGN1	Hydroxyproline(precursor)	0.001191537	-0.64497663	38	0.037454699
64100	LOC653252	Glycerol-3-Phosphate	0.001192212	-0.6449524	25	0.039936355
3948	ATL2	Ornithine	0.001192369	-0.64494676	62	0.044910514
39443	HSD17B7	Inosine	0.00119251	-0.644941728	44	0.023432181
84835	PMS2L3	13-HydroxyoctadecadienoicAcid	0.00119568	-0.644828085	1	0.04291782
41121	IL8RBP	Adenine	0.001196198	-0.644809556	5	0.044228599
18904	DYNLT3	Guanine	0.001196198	-0.644809556	28	0.026961662
31684	HS.212582	Glutathione	0.001197194	-0.644773898	23	0.038110894
70758	MED29	Methionine	0.001197581	-0.644760073	51	0.046787737
15429	CRTC3	Flavin-mononucleotide(precursor)	0.001199048	-0.64470764	18	0.027811357
115905	ZDHHC2	Ribose-5-Phosphates	0.001200412	-0.644658949	79	0.042136914
66051	LOC728946	13-HydroxyoctadecadienoicAcid	0.001201877	-0.644606682	1	0.04291782
6776	C14ORF106	Imidazole(precursor)	0.001202083	-0.644599354	41	0.040768998
88365	PTGR1	4-Pyridoxate(precursor)	0.001202476	-0.644585332	3	0.03132606
84003	PLAC9	Trimethylamine-N-oxide	0.001202931	-0.644569136	88	0.033701541
79708	OR2M3	Hexose(precursor)	0.00120481	-0.644502236	33	0.046718896
91585	RFP	Glycine(precursor)	0.001204836	-0.644501321	27	0.049946487
82945	PHKA2	Valine	0.001207767	-0.644397171	96	0.044182545
69395	MAGI1	Valine	0.001208997	-0.644353505	96	0.044182545
96274	SEMA6C	MethionineSulfoxide	0.00120926	-0.644344201	52	0.041726558
118405	ZNF66	MethionineSulfoxide	0.001209436	-0.644337936	52	0.041726558
75816	NBPF1	Hexose-1	0.001209459	-0.64433712	29	0.021753984
28203	GSTO1	Ribose-5-Phosphates	0.001209515	-0.644335158	79	0.042136914
40369	IFITM2	N-Acetyl-Glucosamine	0.001209813	-0.644324572	54	0.036529708
40405	IFITM3	ImidazoleAceticAcid(precursor)	0.001209864	-0.644322768	42	0.042858218
118426	ZNF66	Phenyllactate	0.001210199	-0.644310896	65	0.048510158
83139	PI4KB	Gluconolactone(precursor)	0.001210418	-0.644303138	20	0.043698424
12606	CDO1	N-AcetylAlanine	0.00121165	-0.644259517	56	0.030817546
75165	MYO18A	Tyramine	0.001211882	-0.644251289	90	0.038469681
36698	HS.562888	Tyramine	0.001213103	-0.644208093	90	0.038469681
81122	PCCA	Propionate	0.001213381	-0.644198244	70	0.049782516
3728	ASGR2	Xanthosine	0.001214032	-0.64417523	98	0.04384078
2597	AP1M1	Hexose-1	0.001214359	-0.644163699	29	0.021753984
9411	C5ORF28	Glycerol-3-Phosphate	0.001215126	-0.644136595	25	0.039936355
39553	HSP90AB1	S-Adenosyl-L-Homocysteine(precursor)	0.001216217	-0.644098091	80	0.039452476
15790	CTDSPL	Hexose-1	0.001216254	-0.644096782	29	0.021753984
106242	TFAMP1	Asparagine	0.001216638	-0.644083223	9	0.036551278
74314	MTHFD2	Hydroxyproline(precursor)	0.001217191	-0.644063724	38	0.037454699
43523	KIAA1202	Gluconolactone(precursor)	0.001217475	-0.644053707	20	0.043698424
83649	PJCG6	MethionineSulfoxide	0.001217519	-0.644052133	52	0.041726558
114093	WDFY4	Methylcysteine(precursor)	0.001217601	-0.644049276	53	0.041179052
56233	LOC642161	Lysine	0.001217741	-0.64404433	49	0.041375029
87542	PRSS23	Hexose-Phosphate	0.001218183	-0.644028733	32	0.041919962
117124	ZNF317	Hypoxanthine	0.001218526	-0.644016675	39	0.040888485
102679	SPPL3	Glutamate	0.001218742	-0.644009066	21	0.045551268
49287	LOC100132352	MethionineSulfoxide	0.001218892	-0.64400378	52	0.041726558
117375	ZNF37A	Uric acid	0.001219932	-0.64396714	94	0.023233241
22519	FAM73A	Inosine	0.001220904	-0.643932935	44	0.023432181
83722	PKDCC	Pyridoxamine(precursor)	0.001222704	-0.643869675	72	0.028454065
40933	IL18BP	Hexose-1	0.001223243	-0.643850736	29	0.021753984
28876	HAUS8	Carnitine	0.001223395	-0.643845385	12	0.028619377
83253	PIGV	Methionine	0.001223638	-0.643836852	51	0.046787737
45064	LDHAL6A	Inosine	0.00122418	-0.643817831	44	0.023432181
92703	RNF31	Histamine	0.00122571	-0.643764194	34	0.033674757
16190	CXORF52	Flavin-mononucleotide(precursor)	0.00122575	-0.64376279	18	0.027811357
48773	LOC100131786	Inosine	0.001226417	-0.643739403	44	0.023432181
47351	LOC100129958	MethionineSulfoxide	0.001226693	-0.643729712	52	0.041726558
60424	LOC647009	Hydroxyisocaproate	0.001227194	-0.64371217	36	0.040782805
70140	MATN2	Hexose-1	0.001227595	-0.643698147	29	0.021753984
77430	NKTR	N6-AcetylLysine	0.001227914	-0.643686968	60	0.032591358
47331	LOC100129958	Valine	0.0012282	-0.643676973	96	0.044182545
68942	LY6G5B	N-AcetylAlanine	0.001228451	-0.643668187	56	0.030817546
74110	MST1	5-Aminovalerate	0.00122872	-0.643658772	4	0.028359061
872	ADAMTS5	Flavin-mononucleotide(precursor)	0.001228971	-0.64365	18	0.027811357
88341	PTGR1	ImidazolepropionicAcid	0.001229122	-0.64364472	43	0.040406455
13039	CFD	Flavin-mononucleotide(precursor)	0.001230591	-0.643593352	18	0.027811357
49811	LOC100133019	Inosine	0.00123137	-0.643566132	44	0.023432181
44825	LAMC3	Adenosine	0.001234	-0.643474369	6	0.036318609
100339	SMPD2	Histidine	0.001235454	-0.643423743	35	0.026442395
114723	WWC3	Methionine	0.001235905	-0.64340801	51	0.046787737
89510	RAB3GAP1	N-Acetyl-Glucosamine-1-Phosphate(precursor)	0.001236676	-0.64338121	55	0.03888472
64179	LOC653321	Phenylpyruvate(precursor)	0.001237026	-0.643369008	66	0.031016752
93145	RPAIN	Arginine	0.001237309	-0.643359173	8	0.042126427
32907	HS.445843	Adenosine	0.001237402	-0.643355927	6	0.036318609
101193	SNORD114-2	Pipecolate	0.001237848	-0.643340449	68	0.048157351
84707	PMP22	Uric acid	0.001239012	-0.643299988	94	0.023233241
69473	MAK10	Valine	0.001239636	-0.643278296	96	0.044182545
101036	SNORA72	Sucrose-Lactose-Trehalose	0.001239648	-0.643277895	84	0.049698232
58327	LOC644591	Glycerol-3-Phosphate	0.001239706	-0.643275898	25	0.039936355
94182	RRAGB	Inosine	0.001239798	-0.64327269	44	0.023432181
106488	TGFBR2	Uric acid	0.001241175	-0.643224907	94	0.023233241
85031	POFUT1	Lactate	0.001242464	-0.643180222	47	0.03293099
86392	PRAMEF10	Tyramine	0.001243916	-0.643129934	90	0.038469681
1721	ALDH18A1	Urea	0.001243955	-0.643128582	93	0.044209354
45086	LDOC1	Kynurenine(precursor)	0.001244244	-0.643118563	45	0.038760738
112976	USP53	Adenine	0.001247737	-0.642997817	5	0.044228599
19890	ELOVL5	Arginine	0.00125282	-0.642822603	8	0.042126427
86444	PRAMEF3	Nicotinate(precursor)	0.00125282	-0.642822603	61	0.040368356
26570	GIMAP8	Phosphoserine(precursor)	0.001253304	-0.642805948	67	0.033152219
115823	ZDHHC11	Lactate	0.001253762	-0.642790199	47	0.03293099
87324	PRR14	Asparagine	0.001254406	-0.642768045	9	0.036551278
65014	LOC727849	Trimethylamine	0.001255497	-0.642730545	87	0.042417554
81125	PCCA	HydroxyphenylaceticAcid(precursor)	0.00125636	-0.642700911	37	0.047659691
38275	HS.575603	N-AcetylAlanine	0.00125636	-0.642700911	56	0.030817546
68643	LSAMP	Uridine	0.001258575	-0.642624935	95	0.033436792
63322	LOC652324	Arginine	0.001260521	-0.642558293	8	0.042126427
23291	FCGR1A	GammaAminobutyrate	0.001261389	-0.642528566	19	0.038417735
97510	SH2D7	Adenosine	0.001261513	-0.642524323	6	0.036318609
11511	CCL23	N-AcetylAlanine	0.001262918	-0.64247629	56	0.030817546
65495	LOC728423	Glycine(precursor)	0.001264996	-0.642405334	27	0.049946487
11768	CD151	Glycerate(precursor)	0.001267879	-0.642307024	24	0.031343631
69476	MAK10	Pyroglutamate-1	0.001267969	-0.642303964	73	0.0405776
81117	PCCA	L-Acetylcarnitine	0.001269903	-0.642238116	46	0.048409838
53105	LOC375295	Inosine	0.001270189	-0.642228389	44	0.023535859
28546	GUSBL2	Phosphoserine(precursor)	0.001270561	-0.642215762	67	0.033152219
25028	FOXI2	N-Acetylneuraminate	0.001270953	-0.642202407	58	0.032897891
81700	PDCD2	Xanthine	0.001271906	-0.642170021	97	0.039226212
39927	HUWE1	Nicotinate(precursor)	0.001274052	-0.642097194	61	0.040368356
55381	LOC441505	Trimethylamine-N-oxide	0.001275404	-0.642051324	88	0.033701541
28166	GSTM3	Flavin-mononucleotide(precursor)	0.001276129	-0.642026774	18	0.027958635
77473	NLGN1	Carnitine	0.001277201	-0.641990477	12	0.028619377
88879	PURA	MethionineSulfoxide	0.001277882	-0.641967428	52	0.041726558
117176	ZNF324	MethionineSulfoxide	0.001277882	-0.641967428	52	0.041726558
3412	ARMCX2	4-Pyridoxate(precursor)	0.001278266	-0.641954438	3	0.03132606
112947	USP47	Uric acid	0.001278391	-0.641950217	94	0.023233241
118760	ZNF789	Proline	0.001278403	-0.641949804	69	0.036396096
56224	LOC642161	Pyroglutamate-2	0.001279446	-0.641914533	74	0.040415439
117436	ZNF394	Lactate	0.001279827	-0.641901667	47	0.03293099
49283	LOC100132352	Guanine	0.00128107	-0.641859656	28	0.027430918
3436	ARMCX3	Flavin-mononucleotide(precursor)	0.001282325	-0.641817322	18	0.027958635
102077	SORBS1	Creatinine	0.001282468	-0.641812485	16	0.024008545
42815	KCNQ2	N-AcetylAlanine	0.001282605	-0.641807862	56	0.030817546
70025	MAPRE3	Uric acid	0.001285039	-0.641725833	94	0.023233241
42171	IVD	4-Pyridoxate(precursor)	0.00128592	-0.641696152	3	0.03132606
119075	ZNHIT3	Asparagine	0.001287131	-0.641655418	9	0.036551278
56907	LOC642929	Adenosine	0.00128839	-0.641613095	6	0.036318609
2996	ARHGAP20	Glycerol-3-Phosphate	0.001288413	-0.641612344	25	0.039936355
47379	LOC100129958	N-Acetyl-Glucosamine-1-Phosphate(precursor)	0.001288861	-0.641597271	55	0.03888472
95138	SATB2	Asparagine	0.001290045	-0.641557519	9	0.036551278
67106	LOC730294	Flavin-mononucleotide(precursor)	0.001290127	-0.641554782	18	0.027958635
75947	NCAPD2	Methylcysteine(precursor)	0.001290514	-0.641541796	53	0.041179052
88738	PTPRD	Hexose-1	0.001291113	-0.641521701	29	0.022095329
93166	RPAIN	Hyppuric Acid	0.001291938	-0.641494009	40	0.049895161
88886	PURA	N6-AcetylLysine	0.001295193	-0.641385016	60	0.032591358
29494	HIGD1B	Phenylpyruvate(precursor)	0.001296098	-0.641354742	66	0.031016752
30089	HOXB6	Pyruvate(precursor)	0.001297833	-0.641296768	77	0.049761307
9335	C4ORF31	Glycerate(precursor)	0.001297935	-0.641293384	24	0.03137353
28187	GSTO1	ImidazolepropionicAcid	0.001297948	-0.641292956	43	0.040406455
110489	TSLP	Xylulose-5-Phosphate	0.001298391	-0.641278152	99	0.046255163
85452	PP8961	Creatinine	0.001299517	-0.641240589	16	0.024008545
81012	PAXIP1	N6-AcetylLysine	0.001300728	-0.641200198	60	0.032591358
109204	TOP	Betaine	0.001301548	-0.641172883	11	0.04144929
40196	IFIT1	Valine	0.001302676	-0.641135303	96	0.044182545
23518	FGF2	Uridine	0.00130357	-0.641105546	95	0.033436792
40445	IFITM3	HydroxyphenylaceticAcid(precursor)	0.001303856	-0.641096046	37	0.047659691
63546	LOC652710	Taurine	0.001304112	-0.641087548	85	0.034936456
54920	LOC440386	Creatine	0.001304416	-0.641077432	15	0.047687947
69504	MAK10	Glycerophosphocholine	0.001306133	-0.641020365	26	0.047324158
75910	NBPF8	Kynurenine(precursor)	0.001307627	-0.640970752	45	0.038760738
25242	FSTL3	Glycerate(precursor)	0.001310698	-0.640868971	24	0.03137353
40435	IFITM3	Ribose-5-Phosphates	0.001310698	-0.640868971	79	0.042160782
83632	PJCG6	Pyroglutamate-1	0.001311662	-0.64083706	73	0.0405776
25529	FXYD6	Flavin-mononucleotide(precursor)	0.001311745	-0.640834309	18	0.027992405
81773	PDE4A	Succinate	0.001312173	-0.64082016	83	0.042198788
16932	DDB2	Taurine	0.001312965	-0.64079395	85	0.034936456
96829	SETDB2	Leucine-Isoleucine	0.001313628	-0.640772031	48	0.046181108
21628	FAM104A	Malate(precursor)	0.001313723	-0.640768887	50	0.04330904
91625	RFWD3	Trimethylamine	0.00131468	-0.640737279	87	0.042417554
57946	LOC644097	Inosine	0.001315024	-0.64072591	44	0.024130052
95606	SCN5A	Carnitine	0.0013162	-0.640687101	12	0.028619377
101890	SNX14	Uric acid	0.001317317	-0.640650259	94	0.023233241
91109	RCHY1	Adenosine	0.001318712	-0.640604269	6	0.036318609
3377	ARMCX2	ImidazolepropionicAcid	0.001319031	-0.640593761	43	0.040406455
96289	SEMA6C	Hyppuric Acid	0.001319318	-0.640584315	40	0.049895161
19020	EAF2	Gluconolactone(precursor)	0.001321789	-0.640502997	20	0.043698424
76829	NELL1	Leucine-Isoleucine	0.001321901	-0.640499306	48	0.046181108
103610	STAG3L4	Carnitine	0.001322	-0.640496047	12	0.028619377
32438	HS.385477	Tyramine	0.001322192	-0.640489759	90	0.038469681
102700	SPPL3	13-HydroxyoctadecadienoicAcid	0.001322485	-0.64048013	1	0.04291782
81195	PCDH24	Adenosine	0.001324116	-0.640426546	6	0.036318609
3582	ARSB	S-Adenosyl-L-Homocysteine(precursor)	0.001325645	-0.640376363	80	0.039452476
82983	PHKA2	Glutathione	0.001326624	-0.640344282	23	0.038110894
104511	SVIL	Phosphoserine(precursor)	0.00132748	-0.64031621	67	0.034007634
100326	SMPD2	Pyroglutamate-1	0.001328408	-0.64028582	73	0.0405776
81173	PCDH24	Creatinine	0.001328695	-0.640276449	16	0.024008545
5044	BAZ1B	N-Acetyl-Glucosamine	0.001329268	-0.64025767	54	0.036529708
22401	FAM46C	Flavin-mononucleotide(precursor)	0.001329385	-0.640253847	18	0.027992405
68841	LTBP1	Carnitine	0.001330299	-0.640223949	12	0.028619377
3760	ASPG	13-HydroxyoctadecadienoicAcid	0.001332122	-0.640164391	1	0.04291782
112140	UCHL1	Uric acid	0.001333231	-0.640128185	94	0.023233241
108408	TMEM67	Histidine	0.001333759	-0.640110938	35	0.026577586
33895	HS.534704	Uridine	0.001335721	-0.640046963	95	0.033436792
526	ACO1	4-Pyridoxate(precursor)	0.0013369	-0.640008548	3	0.03132606
39099	HS.60257	Gluconolactone(precursor)	0.00133724	-0.639997482	20	0.043698424
17053	DDX19A	Inosine	0.001337847	-0.639977728	44	0.024156253
72511	MIR612	GammaAminobutyrate	0.00133811	-0.639969182	19	0.038531475
113173	UTS2D	Propionate	0.001338324	-0.639962216	70	0.049782516
43296	KIAA0528	5-Aminovalerate	0.001338768	-0.639947777	4	0.028359061
90770	RBM24	Pyridoxamine(precursor)	0.001339102	-0.639936893	72	0.029478346
88202	PTGDR	ImidazoleAceticAcid(precursor)	0.001339241	-0.639932366	42	0.042858218
8285	C1QC	Taurine	0.001339612	-0.639920337	85	0.034936456
90779	RBM24	Hydroxyisocaproate	0.001339898	-0.639911021	36	0.041764692
458	ACIN1	S-Adenosyl-L-Homocysteine(precursor)	0.001340553	-0.63988973	80	0.039452476
92071	RIMS2	4-Pyridoxate(precursor)	0.001340864	-0.639879646	3	0.03132606
101079	SNORA75	N-Acetyl-Glucosamine-1-Phosphate(precursor)	0.001341295	-0.639865641	55	0.03888472
88274	PTGER3	Glycerate(precursor)	0.001342121	-0.639838819	24	0.031623731
85547	PPAP2B	Hexose-1	0.001342206	-0.639836077	29	0.022280614
3428	ARMCX3	p-SalicylicAcid	0.001343119	-0.639806441	63	0.042222923
111255	TUSC4	Pyroglutamate-3	0.001343333	-0.639799501	75	0.04160558
42260	JARID1A	N-Acetylputrescine	0.001343677	-0.639788359	59	0.040734148
35594	HS.550320	5-Aminovalerate	0.001343734	-0.639786507	4	0.028359061
93164	RPAIN	Phenylpyruvate(precursor)	0.001344696	-0.639755304	66	0.031016752
103645	STAG3L4	S-Adenosyl-L-Homocysteine(precursor)	0.00134575	-0.639721194	80	0.039452476
52883	LOC339799	Pyrophosphate	0.001346004	-0.639712941	76	0.04560616
73077	MMRN1	Proline	0.001346831	-0.639686183	69	0.036396096
95601	SCN5A	Lysine	0.001348665	-0.639626878	49	0.041375029
89269	RAB11FIP3	N-Acetyl-Glucosamine-1-Phosphate(precursor)	0.00134907	-0.639613775	55	0.03888472
61154	LOC648169	N-Acetyl-Glucosamine-1-Phosphate(precursor)	0.0013502	-0.639577282	55	0.03888472
20456	EPS8	Phenylpyruvate(precursor)	0.001350351	-0.639572417	66	0.031016752
53255	LOC388160	Serine	0.001350379	-0.63957149	81	0.049886118
36779	HS.563654	Trimethylamine-N-oxide	0.00135042	-0.639570189	88	0.033701541
95826	SDPR	Glycerol-3-Phosphate	0.00135086	-0.639555973	25	0.039936355
19974	EMILIN2	N-Acetylneuraminate	0.001351714	-0.639528434	58	0.033233456
119059	ZNF98	Kynurenine(precursor)	0.001351994	-0.639519393	45	0.038760738
49284	LOC100132352	Histidine	0.001352973	-0.63948781	35	0.026577586
107106	TIMM23B	Uridine	0.001354842	-0.639427621	95	0.033436792
94920	SALL3	Uric acid	0.001354887	-0.639426167	94	0.023233241
98374	SLC12A4	ImidazolepropionicAcid	0.001355039	-0.639421277	43	0.040406455
26404	GGA2	Lactate	0.001355069	-0.63942029	47	0.03293099
117177	ZNF324	Phenylalanine	0.001355336	-0.639411704	64	0.045285827
118123	ZNF583	Prostaglandin E2	0.001355884	-0.639394064	71	0.035674515
5567	BICD1	Hexose-1	0.00136	-0.639261812	29	0.022320079
97847	SIDT2	N-Acetylputrescine	0.00136074	-0.639238053	59	0.040734148
100338	SMPD2	Guanine	0.001362841	-0.639170712	28	0.028351689
96639	SERPINB9	L-Acetylcarnitine	0.001363006	-0.639165442	46	0.048409838
97023	SFRP4	Uric acid	0.001363086	-0.639162862	94	0.023233241
1716	ALB	Pyruvate(precursor)	0.0013641	-0.639130392	77	0.049761307
110492	TSLP	Inosine	0.001365663	-0.6390804	44	0.024156253
91855	RGS5	Adenine	0.001365909	-0.639072511	5	0.044228599
44071	KLF11	N-AcetylAlanine	0.001366129	-0.639065476	56	0.030910023
83739	PKDCC	Uridine	0.00136649	-0.639053952	95	0.033436792
54934	LOC440386	Citrulline	0.001366806	-0.639043855	14	0.044511195
61248	LOC648370	Guanine	0.001368678	-0.638984057	28	0.028351689
37646	HS.569718	N-Acetyl-Glucosamine	0.001369136	-0.638969449	54	0.036529708
101145	SNORD108	Uric acid	0.001369428	-0.638960117	94	0.023233241
102508	SPIN3	Inosine	0.001370686	-0.638919997	44	0.024156253
686	ACTA2	Flavin-mononucleotide(precursor)	0.001370967	-0.638911051	18	0.027992405
104075	STXBP1	Taurine	0.001371061	-0.638908059	85	0.034936456
15348	CRISPLD2	Lactate	0.001371866	-0.638882409	47	0.03293099
47592	LOC100130276	Inosine	0.001373262	-0.638837957	44	0.024156253
59237	LOC645431	Xanthosine	0.001375324	-0.638772344	98	0.04384078
27630	GPR153	Aspartate	0.001375782	-0.638757812	10	0.040156322
110637	TTC14	Adenine	0.001376112	-0.638747328	5	0.044228599
83760	PKIG	Uric acid	0.001376654	-0.63873011	94	0.023233241
105199	TANC2	Glutathione	0.001376923	-0.638721555	23	0.038110894
104416	SUPT6H	Trimethylamine	0.001377078	-0.638716638	87	0.042417554
3626	ASAM	p-SalicylicAcid	0.001377121	-0.638715258	63	0.042222923
87113	PROSC	Cytosine	0.001377373	-0.63870725	17	0.045816417
43217	KIAA0415	N-Acetylneuraminate	0.001380084	-0.63862125	58	0.033233456
20382	EPHX1	Flavin-mononucleotide(precursor)	0.001381347	-0.638581234	18	0.027992405
5818	BRI3P1	Phenylpyruvate(precursor)	0.001383354	-0.638517729	66	0.031016752
27954	GRIN1	Asparagine	0.001388457	-0.63835654	9	0.037269122
92951	RNY5	Glycerol-3-Phosphate	0.001388846	-0.63834429	25	0.039936355
49539	LOC100132655	Glycerophosphocholine	0.00138964	-0.638319274	26	0.047324158
74714	MUC6	Carnitine	0.001389904	-0.638310933	12	0.028619377
73257	MON2	Flavin-mononucleotide(precursor)	0.001389943	-0.638309709	18	0.027992405
78542	NTAN1	Imidazole(precursor)	0.00139091	-0.638279275	41	0.040768998
68051	LPAR1	Trimethylamine-N-oxide	0.00139094	-0.638278305	88	0.033701541
2071	AMPH	4-Pyridoxate(precursor)	0.001391053	-0.638274759	3	0.03132606
32954	HS.453381	Lactate	0.001391053	-0.638274759	47	0.03293099
73446	MRC2	13-HydroxyoctadecadienoicAcid	0.001391168	-0.638271149	1	0.04291782
35829	HS.552423	Lactate	0.001392303	-0.638235424	47	0.03293099
14860	CORO1C	Hexose(precursor)	0.001393106	-0.638210175	33	0.046718896
9979	C8ORF79	Kynurenine(precursor)	0.001393224	-0.638206447	45	0.038760738
[truncated: 117,335 more rows]
