# Supplementary material for: Computational microbiome pharmacology analysis elucidates the anti-cancer potential of vaginal microbes and metabolites
Source: Front Microbiol. 2025 Sep 16;16:1602217. doi: 10.3389/fmicb.2025.1602217 (PMC12479523; doi:10.3389/fmicb.2025.1602217)
Supplement: Supplementary file 4 [file Table_4.csv]

Microbes																																		Metabolites
	Atopobium_Down	Atopobium vaginae_Down	Bifidobacterium_Down	Bifidobacterium pseudolongum_Down	Chlamydia trachomatis_Down	Escherichia coli_Down	Gardnerella vaginalis_Down	Lactobacillus_Down	Lactobacillus crispatus_Down	Lactobacillus gallinarum_Down	Lactobacillus gasseri_Down	Lactobacillus hamsteri_Down	Lactobacillus helveticus_Down	Lactobacillus hominis_Down	Lactobacillus iners_Down	Lactobacillus jensenii_Down	Lactobacillus suebicus_Down	Lactobacillus taiwanensis_Down	Lactobacillus vaginalis_Down	Megasphaera_Down	Mobiluncus mulieris_Down	Peptostreptococcus_Down	Prevotella_Down	Prevotella amnii_Down	Prevotella timonensis_Down	Pseudomonas_Down	Pseudomonas aeruginosa_Down	Pseudomonas fulva_Down	Pseudomonas syringae_Down	Pseudomonas veronii_Down	Sneathia amnii_Down	Streptococcus agalactiae_Down	undistinguishable_Down	13-HydroxyoctadecadienoicAcid_Down	2-Aminoisobutyrate_Down	4-Pyridoxate(precursor)_Down	5-Aminovalerate_Down	Adenine_Down	Adenosine_Down	Alanine_Down	Arginine_Down	Asparagine_Down	Aspartate_Down	Betaine_Down	Carnitine_Down	Choline(precursor)_Down	Citrulline_Down	Creatine_Down	Creatinine_Down
alpelisib_down	4	3	2	8	9	3	16	14	7	8	9	0	7	5	5	7	6	0	20	6	7	3	19	23	4	15	14	0	14	12	4	9	6	7	5	2	7	4	6	1	8	4	2	5	4	9	8	2	4
vinblastine_down	9	8	6	18	44	8	27	41	18	18	25	1	14	23	14	12	19	3	39	37	29	4	61	67	17	56	42	5	28	29	4	20	16	9	22	21	24	15	30	18	13	5	21	20	18	25	19	10	13
toremifene_down	18	17	5	37	67	4	47	60	36	38	34	2	23	24	42	23	18	10	100	48	28	3	62	147	31	48	100	4	19	56	13	23	26	14	23	33	35	18	25	18	42	22	35	26	32	30	24	15	32
topotecan_down	10	7	7	27	40	5	26	45	12	21	20	1	20	14	16	16	23	2	46	39	16	1	59	72	17	57	51	2	22	30	15	25	14	16	21	26	31	17	26	15	32	21	27	21	22	29	28	24	20
thiotepa_down	5	4	3	9	23	4	11	7	5	4	8	0	7	9	5	6	5	2	13	15	9	2	25	17	7	21	9	2	6	11	3	12	3	5	8	11	11	5	8	3	14	4	12	9	11	7	5	4	7
tamoxifen-down	7	5	5	6	14	4	14	6	7	3	3	2	3	5	5	11	5	2	19	9	10	0	19	27	7	14	13	0	6	9	3	12	3	4	8	8	9	2	9	2	9	3	11	6	7	5	7	3	5
talazoparib-down	3	4	0	6	17	0	6	17	7	8	12	1	4	2	9	9	4	3	15	13	6	1	24	30	14	8	10	0	7	12	3	6	6	3	7	10	9	9	7	4	7	5	5	9	9	7	8	4	4
rucaparib_down	10	10	5	22	46	7	25	37	16	20	18	3	8	19	16	15	27	9	43	35	27	3	66	73	19	46	39	3	23	41	8	24	16	11	20	22	23	17	27	18	20	10	32	19	21	19	13	7	19
raloxifene_down	33	25	14	52	104	18	86	97	46	48	52	7	39	40	58	45	33	26	127	80	47	7	125	208	43	97	137	10	53	88	26	45	39	27	53	62	76	36	61	45	63	31	71	56	58	64	50	41	54
palbociclib_down	13	9	6	39	52	9	31	70	32	29	26	4	16	27	40	29	27	14	80	30	28	5	61	109	12	51	68	3	21	65	9	21	30	10	23	23	33	9	27	20	27	13	27	18	21	33	12	6	22
paclitaxel_down	21	13	10	31	57	8	38	54	25	23	32	2	25	31	23	20	26	13	49	44	32	6	69	101	26	64	73	1	30	45	8	38	23	15	26	35	34	17	33	22	21	26	31	26	28	32	28	16	25
olaparib-down	9	5	3	8	13	4	8	8	5	6	9	0	4	4	6	6	6	6	13	8	8	1	17	34	7	10	16	2	5	15	7	6	5	3	5	3	7	5	7	4	12	8	7	3	4	2	6	2	9
neratinib_down	11	8	4	24	58	7	32	39	23	25	23	5	18	21	19	22	22	12	44	35	23	2	57	75	20	55	46	8	29	35	17	29	18	11	26	27	38	16	35	16	33	11	34	27	31	22	25	17	21
methotrexate_down	8	14	6	33	44	11	25	49	32	36	24	5	17	20	30	25	31	19	68	27	16	4	39	102	30	34	56	3	28	40	5	21	14	13	25	29	24	25	34	22	33	16	26	25	28	23	26	17	24
megestrol_down	11	14	5	26	52	9	31	40	15	22	22	0	11	25	17	16	26	10	50	44	19	3	53	98	28	50	48	0	21	38	12	27	24	9	23	29	29	13	33	16	24	20	35	26	25	31	29	19	26
letrozole_down	12	8	4	30	57	10	24	37	18	26	28	3	14	16	19	18	21	6	46	39	26	2	67	77	23	59	52	3	25	38	12	27	20	9	30	23	29	16	37	16	31	14	29	21	23	27	25	15	22
lenvatinib_down	3	3	5	7	24	4	12	8	4	4	6	1	2	8	5	7	3	2	12	12	6	1	23	24	6	16	7	5	12	14	4	8	5	3	10	6	6	9	15	5	12	5	8	8	8	7	5	5	7
lapatinib_down	22	12	8	31	54	11	39	54	29	27	31	3	29	23	23	21	25	20	54	47	27	4	86	99	24	62	56	6	29	45	19	30	21	19	28	30	33	22	36	23	34	17	29	30	29	35	32	15	25
ixabepilone_down	2	4	2	9	8	2	14	14	3	7	5	1	5	3	3	3	5	1	9	14	9	4	21	21	8	10	16	1	7	13	0	5	5	3	5	10	9	3	7	6	8	5	8	9	13	10	8	6	11
ifosfamide_down	9	7	2	16	27	2	14	29	18	16	21	3	8	13	20	17	10	7	28	18	12	3	30	42	10	27	25	0	13	20	8	15	7	3	19	9	18	11	18	12	20	9	11	13	7	7	9	8	9
goserelin_down	8	5	1	16	31	2	19	29	13	9	22	1	11	15	13	9	11	5	22	29	18	1	42	37	14	30	27	1	16	16	5	13	6	3	15	13	12	16	19	7	16	20	12	19	10	10	11	10	15
gemcitabine_down	6	3	2	6	13	1	7	11	4	9	12	2	7	2	10	6	7	2	16	8	6	1	16	22	8	9	17	0	5	7	7	3	6	3	2	6	7	7	7	2	12	10	9	5	4	4	4	3	10
fulvestrant_down	24	16	13	55	78	10	66	85	44	50	46	1	36	36	53	39	38	20	133	64	34	9	96	188	33	83	115	6	43	73	20	38	41	22	36	47	62	28	51	35	68	33	58	41	42	57	43	23	48
fluorouracil_down	27	10	5	43	45	8	49	64	28	38	30	1	25	23	41	24	25	15	105	31	27	4	45	137	19	44	104	3	22	53	15	25	28	13	26	28	39	11	24	24	31	19	49	24	28	47	28	20	23
exemestane_down	24	16	16	29	67	14	40	52	20	29	41	1	21	24	26	27	20	11	50	69	32	3	93	86	25	81	51	1	32	43	17	43	26	18	29	38	46	31	41	21	44	29	46	37	36	36	38	26	37
everolimus_down	19	6	6	35	59	4	34	45	24	31	37	2	23	20	26	17	32	16	53	39	27	6	73	91	19	52	66	3	22	44	12	23	12	8	31	28	35	21	38	24	33	9	35	23	31	25	28	18	22
etoposide_down	14	10	6	33	44	5	39	52	30	34	24	3	20	20	32	23	19	14	80	22	17	4	49	109	20	34	66	3	19	46	12	19	22	10	21	22	29	15	18	19	27	10	25	20	22	30	15	11	22
epirubicin_down	4	2	1	9	13	3	14	20	10	9	7	1	3	3	8	1	6	2	17	12	5	3	13	23	7	19	15	1	9	10	2	7	4	1	2	5	5	3	3	7	7	4	5	6	5	4	5	4	6
doxorubicin_down	18	16	10	53	63	12	47	73	36	32	32	2	37	32	22	18	33	16	60	75	37	10	87	112	39	89	77	3	37	54	14	45	27	14	32	33	39	29	34	31	45	33	36	29	40	35	29	21	29
docetaxel_down	14	15	7	22	47	12	24	44	14	21	22	4	16	15	15	14	19	7	45	37	23	4	61	53	15	49	45	3	25	27	7	20	15	17	24	28	31	22	26	20	22	13	29	19	26	25	21	9	28
dactinomycin_down	7	9	4	15	10	5	18	19	8	16	8	1	15	8	9	9	14	7	18	13	15	6	20	41	12	20	31	2	10	10	4	10	9	5	11	3	9	11	12	18	8	11	4	3	4	10	4	1	6
cyclophosphamide_down	13	13	7	30	60	9	31	35	10	12	20	1	13	25	6	14	19	10	39	44	24	3	76	67	19	64	44	3	25	26	15	26	11	9	18	33	35	20	21	20	37	17	37	31	28	20	30	20	32
cisplatin_down	5	5	3	6	17	3	5	9	4	7	4	0	2	6	4	3	4	3	7	11	5	1	13	18	9	8	8	1	7	4	2	9	1	2	0	6	3	1	2	6	2	4	4	4	5	6	0	1	3
capecitabine_down	9	8	3	19	26	4	21	33	11	12	18	0	22	15	14	19	18	8	29	42	17	1	57	61	14	36	36	2	15	30	5	21	19	5	15	16	18	9	19	13	17	13	18	12	18	10	14	7	15
anastrozole_down	13	15	8	22	47	10	38	34	10	20	25	1	6	15	14	10	18	4	42	38	27	8	75	74	20	62	44	3	25	41	12	26	15	9	32	26	28	11	36	19	24	14	27	30	26	26	23	17	22
[truncated: 83 more columns]
