# Supplementary material for: Computational microbiome pharmacology analysis elucidates the anti-cancer potential of vaginal microbes and metabolites
Source: Front Microbiol. 2025 Sep 16;16:1602217. doi: 10.3389/fmicb.2025.1602217 (PMC12479523; doi:10.3389/fmicb.2025.1602217)
Supplement: Supplementary file 5 [file Table_5.csv]

Category	Metabolites
Essential Amino Acids	Threonine, Phenylalanine, Tryptophan, Lysine, Leucine-Isoleucine
Non-essential Amino Acids	Alanine, Methionine Sulfoxide, Taurine, Asparagine, Tyrosine, Aspartate, Citrulline
Peptides	Creatine, Glutathione
Sugars	N-Acetylglucosamine, N-Acetylneuraminate
Unsaturated Fatty Acid	13-hydroxyoctadecadienoic acid
Amino Acid & Sugar Metabolism	N-Acetylglucosamine-1-phosphate, L-Acetylcartinine, Hydroisocaproate, Imidazole Propionic Acid, Pipecolate
Amines	N-Acetylputrescine, Tyramine
Esters	Glycerophosphocholine, Glycerate
Nucleic Acids	Xanthine, Cytosine
Keto-acids	Pyruvate
