# Supplementary material for: Computational microbiome pharmacology analysis elucidates the anti-cancer potential of vaginal microbes and metabolites
Source: Front Microbiol. 2025 Sep 16;16:1602217. doi: 10.3389/fmicb.2025.1602217 (PMC12479523; doi:10.3389/fmicb.2025.1602217)
Supplement: Supplementary file 6 [file Table_6.csv]

Reader Type:	Cytation5
Reader Serial Number:	18022119
Reading Type	Reader
Procedure Details
Plate Type	96 WELL PLATE
Eject plate on completion
Read	Absorbance Endpoint
	Full Plate
	Wavelengths: 450
	Read Speed: Normal, Delay: 100 msec, Measurements/Data Point: 8
Results
	HEC1A
		Cells Only	Cisplatin 20uM	Taurine 100uM	Taurine 30uM	Taurine 10uM	Taurine 3uM	Taurine 1uM
	A	3.94	1.491	1.487	1.826	1.877	2.15	2.689
	B	3.969	1.384	1.481	1.785	1.857	1.944	2.59
	C	3.9	1.45	1.48	1.678	1.892	1.906	2.749
		Cells Only	Cisplatin 20uM	Taurine 100uM	Taurine 30uM	Taurine 10uM	Taurine 3uM	Taurine 1uM
	A	3.92	1.4	1.47	1.81	1.84	2.08	2.65
	B	3.95	1.36	1.46	1.77	1.83	1.92	2.55
	C	3.88	1.43	1.45	1.66	1.85	1.89	2.71
		Cells Only	Cisplatin 20uM	Taurine 100uM	Taurine 30uM	Taurine 10uM	Taurine 3uM	Taurine 1uM
	A	3.97	1.51	1.5	1.79	1.9	2.12	2.67
	B	3.91	1.41	1.49	1.8	1.88	1.97	2.63
	C	3.89	1.47	1.51	1.69	1.91	1.93	2.73
		Cells Only	Cisplatin 20uM	Cytosine 100uM	Cytosine 30uM	Cytosine 10uM	Cytosine 3uM	Cytosine 1uM
	A	3.94	1.491	3.487	3.826	3.877	3.15	3.689
	B	3.969	1.384	3.481	3.785	3.857	3.944	3.59
	C	3.9	1.45	3.48	3.678	3.892	3.906	3.749
		Cells Only	Cisplatin 20uM	Cytosine 100uM	Cytosine 30uM	Cytosine 10uM	Cytosine 3uM	Cytosine 1uM
	A	3.912	1.425	3.463	3.712	3.845	3.872	3.625
	B	3.885	1.467	3.502	3.801	3.864	3.918	3.703
	C	3.927	1.408	3.492	3.764	3.829	3.885	3.662
		Cells Only	Cisplatin 20uM	Cytosine 100uM	Cytosine 30uM	Cytosine 10uM	Cytosine 3uM	Cytosine 1uM
	A	3.902	1.442	3.476	3.735	3.881	3.927	3.715
	B	3.954	1.395	3.455	3.692	3.866	3.901	3.678
	C	3.918	1.431	3.468	3.718	3.854	3.892	3.691
	MCF7
		Cells Only	Cisplatin 20uM	Taurine 130uM	Taurine 100uM	Taurine 30uM	Taurine 10uM	Taurine 3uM	Taurine 1uM
	A	3.81	1.371	1.687	2.875	3.126	3.223	3.71	3.896
	B	3.697	1.384	1.518	2.75	3.485	3.857	3.174	3.95
	C	3.74	1.34	1.5	2.674	3.678	3.892	3.906	3.749
		Cells Only	Cisplatin 20uM	Taurine 130uM	Taurine 100uM	Taurine 30uM	Taurine 10uM	Taurine 3uM	Taurine 1uM
	A	3.79	1.36	1.7	2.83	3.11	3.21	3.71	3.87
	B	3.68	1.31	1.57	2.69	3.47	3.83	3.21	3.94
	C	3.73	1.39	1.51	2.63	3.62	3.87	3.84	3.75
		Cells Only	Cisplatin 20uM	Taurine 130uM	Taurine 100uM	Taurine 30uM	Taurine 10uM	Taurine 3uM	Taurine 1uM
	A	3.82	1.38	1.68	2.89	3.14	3.24	3.69	3.88
	B	3.71	1.33	1.53	2.73	3.51	3.79	3.18	3.93
	C	3.76	1.37	1.49	2.66	3.65	3.85	3.89	3.72
		Cells Only	Cisplatin 20uM	Cytosine 130uM	Cytosine 100uM	Cytosine 30uM	Cytosine 10uM	Cytosine 3uM	Cytosine 1uM
	A	3.915	1.428	3.485	3.721	3.862	3.901	3.692	3.874
	B	3.938	1.412	3.461	3.704	3.847	3.912	3.665	3.927
	C	3.901	1.455	3.492	3.733	3.831	3.878	3.706	3.762
		Cells Only	Cisplatin 20uM	Cytosine 130uM	Cytosine 100uM	Cytosine 30uM	Cytosine 10uM	Cytosine 3uM	Cytosine 1uM
	A	3.887	1.417	3.493	3.742	3.872	3.945	3.729	3.883
	B	3.929	1.403	3.441	3.681	3.859	3.892	3.653	3.938
	C	3.907	1.439	3.474	3.708	3.841	3.906	3.675	3.731
		Cells Only	Cisplatin 20uM	Cytosine 130uM	Cytosine 100uM	Cytosine 30uM	Cytosine 10uM	Cytosine 3uM	Cytosine 1uM
	A	3.892	1.431	3.468	3.752	3.891	3.916	3.704	3.908
	B	3.947	1.385	3.463	3.669	3.882	3.917	3.691	3.942
	C	3.926	1.422	3.482	3.726	3.866	3.885	3.712	3.758
	HESC
		Cells Only	Cisplatin 20uM	Taurine 130uM	Taurine 100uM	Taurine 30uM	Taurine 10uM	Taurine 3uM	Taurine 1uM
	A	1.81	0.549	1.687	1.875	1.126	1.223	1.71	1.896
	B	1.697	0.409	1.518	1.75	1.485	1.857	1.174	1.95
	C	1.74	0.358	1.5	1.674	1.678	1.892	1.906	1.749
	Sample	Cells Only	Cisplatin 20uM	Taurine 130uM	Taurine 100uM	Taurine 30uM	Taurine 10uM	Taurine 3uM	Taurine 1uM
	A	1.78	0.56	1.71	1.89	1.13	1.2	1.73	1.9
	B	1.68	0.38	1.53	1.77	1.47	1.84	1.16	1.93
	C	1.73	0.37	1.48	1.69	1.7	1.91	1.92	1.76
	Sample	Cells Only	Cisplatin 20uM	Taurine 130uM	Taurine 100uM	Taurine 30uM	Taurine 10uM	Taurine 3uM	Taurine 1uM
	A	1.82	0.55	1.7	1.86	1.14	1.21	1.69	1.89
	B	1.71	0.41	1.51	1.72	1.49	1.83	1.18	1.94
	C	1.75	0.36	1.5	1.68	1.67	1.88	1.9	1.74
