# Supplementary material for: Computational microbiome pharmacology analysis elucidates the anti-cancer potential of vaginal microbes and metabolites
Source: Front Microbiol. 2025 Sep 16;16:1602217. doi: 10.3389/fmicb.2025.1602217 (PMC12479523; doi:10.3389/fmicb.2025.1602217)
Supplement: Supplementary file 7 [file Data_Sheet_1.csv]

V1 "V2" "V3" "V4" "V5" "V6" "V7" "V8" "V9" "V10" "V11" "V12" "V13" "V14" "V15" "V16" "V17" "V18" "V19" "V20" "V21" "V22" "V23" "V24" "V25" "V26" "V27" "V28" "V29" "V30" "V31" "V32" "V33" "V34" "V35" "V36" "V37" "V38" "V39" "V40" "V41" "V42" "V43" "V44" "V45" "V46" "V47" "V48" "V49" "V50" "V51" "V52" "V53" "V54" "V55" "V56" "V57" "V58" "V59" "V60" "V61" "V62" "V63" "V64" "V65" "V66" "V67" "V68" "V…
1 c("HIST1H2BG", "HIST1H2BH", "HIST1H2BD") c("CD55", "ANXA3", "MYC", "EZR") c("ADD3", "MMP10") c("HLA-DQA1", "EHHADH", "PLA2G7", "LGALS2", "SLC39A14", "STOM", "ELMO1", "LYZ", "CEACAM1", "MMP9", "ASPN", "SAT1", "PBLD", "USP18", "EAF2", "MYC", "NR4A2", "ISG20", "PTP4A1", "LTF", "SMPDL3A", "PLAC8") c("CD55", "MYC", "APOD") c("DAAM2", "MTMR11", "CAMK2N1", "TPSB2", "TPSAB1", "HIST1H2BD", "DEFA4") c("A…
2 c("BOP1", "CDKN3", "CIT", "CYP51A1", "EIF5A", "HIST1H2BD", "HIST1H2BG", "HIST1H2BH", "ITGA6", "KCTD5", "KLK10", "NUTF2", "OLA1", "POLR2I", "RPL26L1", "TNNT1", "YARS") c("ANXA3", "BMI1", "CCL20", "EGR2", "EGR3", "FOSL1", "HBEGF", "HIPK3", "HSPA4L", "LAMC2", "LRRC8D", "MET", "PDLIM5", "PPP3CA", "S100A10", "SLCO1B3", "SOX9", "SPAG1", "TNFRSF12A", "TPM4") c("CACYBP", "CCL5", "CD8A", "CTSW", "GRB14"…
S100A2, "S100A7", "S100P", "SQLE", "STAT3", "TCERG1", "TCN1", "TEAD4", "THBS1", "TMEM158", "TNFRSF1B", "TPST2", "TRAPPC3", "TUBA1A", "TUBB6", "TWIST1", "VNN1", "VPS37B", "ZYX") c("ADO", "BMI1", "DUSP3", "DVL1", "EREG", "FGL1", "FSCN1", "INHBB", "KLHL21", "PDLIM5", "PPP3CA", "PRNP", "PTPN12", "SPAG1", "TNFRSF12A") c("CALR", "GRB14", "HIST1H2BD", "PCCA", "RBP1", "SAMHD1", "SERINC5", "SUSD4", "TPSAB…
SCNN1A, "SDC1", "SEC61B", "SERPINB1", "SH3BGRL3", "SLPI", "STAT3", "TARS", "TBC1D8", "TEAD4", "TGFA", "TPD52L2", "TSPAN1", "TUBA1A", "VNN1", "WSB2") c("AREG", "CYP3A5", "IL18", "IL20RA", "MAP3K1", "MT1H", "OSTF1", "RAP1GAP", "S100A10", "SCNN1A") c("ADO", "ANXA3", "IFRD1", "KLHL21", "PDLIM5", "SOX9", "STK17A") c("ADAM10", "ALDH1A3", "AQP3", "ARPC3", "AXIN1", "CCL20", "CLIC1", "CTNND1", "EPHA2", "E…
3 c("G3BP1", "TUBB", "EIF5A", "F12", "GSTO1", "JUP", "KLK5", "PROCR", "SLC38A1", "HIST1H2BD", "ITGA6", "HIST1H2BG", "LPL") c("PDLIM5", "YME1L1", "USP7", "RYBP", "STX3", "ANXA3", "SIK1", "UGCG", "SHB", "SPATS2", "CFI", "RHBDF1", "EZR", "SOX9", "ETNK1", "PPP3CA", "GPA33", "TRAF4") c("MMP10", "PEG3", "P2RX4", "GRB14", "SPCS3", "RAC2", "YME1L1", "USP7", "MS4A1", "RCN1", "RAB11FIP2", "PGF", "SPATS2", …
TRAPPC3, "CYP1A1", "EPHA2", "LGALS2", "ELMO1", "ITGB3BP", "MMP9", "RFTN1", "TWIST1", "IL1RN", "LY96", "S100A7") c("PDLIM5", "YME1L1", "PPWD1", "USP7", "INHBB", "RYBP", "LYPLA1", "SPATS2", "RHBDF1", "APOD", "IRF6", "PPP3CA", "NFKBIA", "SEMA6A") c("PLSCR4", "SAMM50", "P2RX4", "GRB14", "TFDP1", "CAMK2N1", "F12", "PHKA1", "NUP85", "GSTT1", "ANXA6", "SORT1", "AP1G2", "EFHC1", "TPSAB1", "TPSB2", "RNASE…
CLDN4, "HMOX1", "GOLPH3L", "MUC4", "CANT1", "ST3GAL1", "NAGK", "NETO2", "CYP1A1", "EPHA2", "PHLDA1", "RAB11FIP1", "IL1RN", "AREG", "DYNLT1", "CLIC3", "GPRC5A") c("SAMM50", "MAT2B", "IFITM1", "ANXA4", "MED24", "G3BP1", "MMP7", "STAT1", "TMED5", "PSMD10", "ADAMDEC1", "UBE2N", "ISG15", "ADA", "OAS2", "SUB1", "TSPAN6", "FZD6", "COX7A2", "PDLIM1", "MYOF", "CLCA2", "DDIT4", "FAM3C", "STOM", "PPIC", "KR…
MYO6, "TACSTD2", "GABRP", "S100A11", "PRKCD", "FCGBP", "BCL3", "CEACAM6", "ELF3", "RBM47", "OSBPL10", "ANXA2", "LRP10", "RNF19B", "ZC3H12A", "GOLPH3L", "QPCT", "CDKN1A", "TSPAN1", "DAPK1", "LCN2", "TBC1D8", "CX3CR1", "HSD17B1", "NETO2", "EPHA2", "MPZL2", "PHLDA1", "EIF4EBP1", "IL1RN", "RRAGA", "LSM1", "RGS4", "SNX3", "MUC1", "AREG", "SERPINA3", "DYNLT1", "S100A7", "GPRC5A") c("GSTM3", "IKBKE", "C…
4 c("SDF4", "HIST1H2BD", "F12", "LPL", "ITGA6", "KCTD5", "KLK10") c("SOX9", "SLC20A1", "EGR3", "HSPB8", "CCNL1", "FOSL1", "FOSB", "SIK1", "HBEGF", "EGR2", "OBSL1", "MMP3", "PCDH9", "TPM4", "EPHB2", "S100A10", "FRMD4B") c("MAGEF1", "GPR65", "IL7R", "SLC5A6", "CCL5", "PRF1", "LCP1") c("TNFRSF1B", "RBM47", "DDX21", "CCRL2", "CDK6", "LPXN", "SAT1", "TJP2", "ID3", "NXT1", "SRGN", "LYN", "ALDH1A3", "DD…
PDE4B, "ARHGDIB", "TLR4", "PRNP", "KRT16", "RBP4", "CD53", "CLEC7A", "IFI16", "RRM2", "TACSTD2", "KCTD5", "KLF10", "SLC10A3", "LCP1", "FCER1G", "RGS1", "CYP1A1", "KLK10", "CD14", "CD74", "RALGDS", "FPR1") c("GRIA2", "IER3", "NR4A1", "KLHL21", "ADO", "OBSL1", "CCL8", "MMP3", "NRIP3", "IL17RB", "IRF6", "PRNP", "ABCA8", "EPHB2", "IDS", "SMAD7", "SLC19A2", "MCL1", "NFKBIA") c("SUSD4", "TUFM", "HIST1H…
SLC16A1, "TMBIM1", "S100A10", "SH3BGRL3", "PLS3", "IFI16", "SERPINA3", "ANXA1", "APOLD1", "TACSTD2", "KCTD5", "P4HB", "POLE3", "RAB25", "HLA-A", "HLA-B", "TREM1") c("FXYD3", "GSTM3", "HSPB8", "TM4SF1", "MT1H", "VAMP1", "JAG1", "S100A13", "ECM1", "TKTL1", "AREG", "MKNK2", "S100A10", "SLC7A8", "HIST1H1C") c("SOX9", "GRIA2", "IFRD1", "CCNL1", "FOSB", "SIK1", "ATF3", "KLHL21", "NR4A2", "ADO", "VAMP1"…
5 c("FGFR1OP", "HIST1H2BG", "HIST1H2BH", "EIF5A", "CREM") c("SLCO1B3", "SIK1") c("MID1", "CCL5") c("CCDC81", "FCER1G", "AQP3", "MMP9", "PLAC8", "EAF2", "CXCL6", "SAT1", "LYZ", "CDK6", "SOD2", "KYNU", "TMEM158", "F2RL1", "ISG20", "TCN1") GRIA2 c("CAMK2N1", "GCH1", "SERINC5", "MOCS2", "PSMB9") character(0) c("GAD1", "NRCAM", "CEACAM6", "SAT1", "HIST1H1C", "SERPINB4", "HOPX", "PSME2") c("ARHGEF3", "…
6 c("JUP", "TNNT1", "SLC38A1", "PROCR") c("HSPB8", "MET", "TRIM16") c("ASPH", "HMGCS1", "GPR65", "MMP10") c("ITGA3", "CD46", "SRGN", "EDEM1", "ITGB2", "CSF1R", "CYBB", "LAPTM5", "KRT17", "MS4A6A", "CLEC7A", "FPR1", "C1QB", "CXCL1", "GZMA", "ARHGDIB", "BPGM", "CD14", "ALOX5AP", "LTF", "TLR4") c("INHBB", "TRIM16") c("ASPH", "TNFAIP2", "CAMK2N1", "ADAM28", "PTHLH", "ALOX5AP") c("SGCB", "SORL1") c("H…
7 SLC38A2 c("CSTB", "EGR2", "MED13", "OBSL1") c("ADD3", "TARP", "CYP1B1") c("ATXN7", "MVP", "TMPRSS4", "LIMA1", "LPXN", "KLK3", "MID1IP1", "TRAPPC3", "ME2", "CDKN1A") c("DNMBP", "SLC19A2", "CSTB", "MED13", "OBSL1", "ADO") c("DAAM2", "HIGD2A", "IMPDH2", "PRTN3") c("PRSS21", "DNMBP", "ADD3", "MED13", "TARP") c("ZBED1", "ATXN7", "KLK3") c("ANXA4", "TRIM22", "RGS4", "CYP3A5", "FXYD3") PITRM1 c("MVP",…
8 c("PSME3", "ITGA6", "L1CAM", "PPP1R9A", "HIST1H2BD", "KLK5", "SLC38A1", "EIF5A", "HIST1H2BG", "LYRM2") c("MREG", "CD55", "G3BP2", "B4GALT5", "YME1L1", "LAMC2", "SIK1", "EGR3", "SOX9", "EGR2", "HIF1A", "UMOD", "LRRFIP1", "CCL20", "KCNK3", "PAQR6", "KCNN4", "TNFRSF12A", "RRAS2", "FOSL1", "ASRGL1", "CFI", "PELI1", "IL1A", "FOSB") c("SOAT1", "PEG3", "FAM98A", "CCL2", "YME1L1", "IL7R", "HMGCS1", "MM…
ADORA2B, "SLC7A7", "LYN", "CD84", "G0S2", "ID1", "SLC2A9", "NAMPT", "PLIN2", "PRNP", "S100A2", "ALOX5AP", "IER5") c("CD55", "SEMA6A", "YME1L1", "RPS6KA3", "MRPS30", "KLHL21", "ADO", "DUSP3", "TERF2", "POGK", "DUSP7", "KCNK3", "NFKBIA", "CASK", "IL17RB", "TNFRSF12A", "LYPLA1", "RRAS2", "PXDN", "PRNP") c("IMPDH2", "MPZL1", "CAMK2N1", "RBP1", "PPP1R9A", "GPD1L", "HIST1H2BD", "ATP1A1", "TNFAIP2", "BA…
KRT5, "DDIT4", "SLC25A6") c("TBC1D8", "PF4", "DDX10", "CXADR", "FDPS", "ACOT7", "TFRC", "ELOVL6", "MCTS1", "H2AFY", "EMX2", "UCHL3", "HOPX", "FKBP1A", "TXN", "NME1", "HELLS", "STT3A", "CYB5R2", "GINS2", "SLC11A2", "AKR1B10", "TRIM22", "GSTP1") c("YIF1A", "HCCS", "ATR", "FERMT1", "FDPS", "SLC25A32", "TIMM9", "DHCR24", "AREG", "HIF1A", "FASN", "MCTS1", "HK2", "NME1", "SMYD2", "LGALS3", "SNRPD2", "S…
ITPR3, "OAS2", "AQP9", "TNFSF10", "GPRC5A", "LAPTM4B", "SPP1", "SPATS2L", "SLC16A1", "PLAT", "BST2", "PHLDA1", "DAPK1", "AKR1A1", "KCNJ16", "LYN", "HEG1", "IL1A", "S100A11", "G0S2", "ID1", "SLC2A9", "ARPC3", "PSCA", "MARCKS", "ADA", "PLS3", "KRT5", "S100A2", "GSTP1", "POLR1D", "MICALL1", "DDIT4", "IER5", "SLC25A6") c("HCCS", "GSTM3", "TM4SF1", "AREG", "FHIT", "CLDN8", "SCNN1A", "GPD1L", "NAV2", "…
9 c("HAT1", "SLC38A1", "HIST1H2BG", "JUP", "SLC38A2", "EIF5A", "L1CAM", "HIST1H2BD", "MBNL2", "RRAD", "CYP51A1", "KLK10", "HIST1H2BH", "LPL", "SERPINB7") c("SPRR3", "UPP1", "CSTB", "SOX9", "S100A10", "TRAF4", "GPA33", "KCNK3", "PIM1", "TRIM16", "CCL20", "EPHB2", "TSPYL1", "OBSL1", "NRIP1", "ANXA3", "ETNK1", "FOSL1", "PPP3CA", "EZR", "MET", "ARG2", "RCN2", "HSPB8", "EGR2", "SEC14L1", "STX3", "RRAS…
BACE2, "SLC35F2", "TCN1", "SLC25A13", "UBE2H", "SIGLEC15", "CLDN4", "LIPG", "TRAPPC3", "F2RL1", "CSF1R", "HLA-DQA1", "ASPN", "ARHGDIB", "ADAM8", "HSD17B2", "ATP6V1G1", "CD74", "TMEM165", "IFI16", "DDX21", "LDLR", "RBM47", "PLAT", "TPPP3", "TRAF3IP2", "VNN1", "KLK10", "WTAP", "CXCL2", "NAMPT", "RRAS2", "GARS", "SRGN", "MYC", "RAC2", "PLIN2", "BAG1", "S100A2", "KRT14", "LPXN", "PPT2", "LAMC2", "ISG…
PRSS3, "TWIST1", "HLA-DQB1", "RFTN1", "MAST4", "BMP2", "HLA-E") c("CSTB", "IRF6", "APOD", "ZFP36L2", "KCNK3", "GRIA2", "PTPN12", "POGK", "PIM1", "TRIM16", "EPHB2", "CAB39", "OBSL1", "KLHL21", "DUSP3", "DDX17", "SEMA6A", "NFKBIA", "LYPLA1", "PPP3CA", "SMAD7", "PXDN", "GCNT1", "CHSY1", "ADO", "RRAS2", "MYC", "HGSNAT", "USP7", "NRIP3", "JUND", "INHBB", "ABCA8", "ZSCAN18", "RHBDF1", "SHC1", "PRNP", "…
DEFA4) c("ZFP36L2", "ADD3", "RABEP2", "FEZ1", "TSPAN15", "CCNL2", "ZMAT3", "SORL1", "DUSP3", "CIDEC", "ZNF83", "SFRP1", "TOB2", "PTX3", "RIF1") c("HOPX", "DHRS3", "H1F0", "ERBB3", "GDE1", "GTF2IRD1", "NRCAM", "FHIT", "RAB5B", "CEACAM6", "CLDN7", "SAT1", "TSPAN6", "PRR15L", "NKX3-1", "TMC5", "BBX", "ARMCX6", "SERPINA5", "TGFA", "RBM47", "COMMD8", "PHLDA2", "NFATC1", "TSEN2", "LAP3", "HIST1H1C") c(…
GOLGB1, "TPP1", "ALDH7A1", "ANXA3", "LRP10", "CLDN7", "GRB7", "FOXO4", "RAB11FIP1", "HMOX1", "KRT19", "TPD52L1", "CLDN4", "MT1E", "COBLL1", "CTSH", "BAD", "CYP4F3", "HMGCL", "ANXA1", "CTNNA1", "TRIOBP", "SNAP23", "FOXA1", "HOXC6", "MAOA", "FABP4", "ADM", "ATF3", "NPAS2", "SH3YL1", "ABHD2", "CANT1", "MBOAT7", "FBXO7", "SERPINB1", "SCGB2A2", "AREG", "IDE", "SH3TC1", "CD59", "PTGS2", "RGS10", "PPA1"…
MARCKS, "RGS16", "GABRE", "HGD", "INPP4B", "SERPINB1", "LACTB2", "TSPAN31", "TXNDC9", "SPP1", "STAT1", "ISG15", "PRPF4", "CDC37L1", "HLA-DMB", "FAM3C", "MMP1", "IFITM1", "XPNPEP1", "MYOF", "HCP5", "STK38", "SLC25A6", "BTN3A3", "HLA-F", "HLA-E", "PSMB8") c("HOPX", "AACS", "ELOVL6", "ERBB3", "DSTN", "RAB5B", "TRIM22", "CEACAM6", "HELLS", "ABCA12", "AKR1B10", "E2F2", "ENAH", "CKS2", "TBC1D8", "FKBP1…
MICALL1, "NINJ1", "SSH3", "ALDH1A3", "CDKN1A", "SERPINA3", "ALDH1L1", "DAPK1", "CEACAM6", "GOLPH3L", "RAB38", "BCL2A1", "CNDP2", "FCGBP", "MUC1", "SLC6A14", "BST2", "IER5", "LRP10", "CLDN7", "GRB7", "SAT1", "ANXA2", "ZC3H12A", "SDC1", "S100P", "KRT5", "AQP9", "SLC25A13", "TPD52L1", "NAT1", "GSTK1", "MT1E", "DDX42", "TBC1D8", "DGKD", "ANXA1", "NRGN", "UBE2E3", "CX3CR1", "NLRP2", "EHD4", "PAPSS1", …
FDPS, "RBM47", "PLAT", "VNN1", "C4BPA", "HGD", "INPP4B", "SERPINB1", "LACTB2", "TSPAN31", "AREG", "SPP1", "CX3CL1", "IDE", "STAT1", "SLPI", "TAPBP", "S100A2", "KRT14", "HDDC2", "LAMC2", "THBD", "VAMP8", "GTPBP8", "LAP3", "UCHL3", "RGS10", "PRPF4", "ACSL5", "REL", "CMTM6", "LDHA", "IFITM1", "RGS4", "SWAP70", "XPNPEP1", "GYG1", "GSTP1", "LTA4H", "MAST4", "STK38", "SLC25A6", "HLA-F", "HLA-E", "HLA-B…
) c("ZFP36L2", "SOX9", "KCNK3", "GRIA2", "REG3A", "TRIM16", "FAR2", "VAMP1", "OBSL1", "YPEL5", "KLHL21", "RNF103", "ANXA3", "FUT8", "FOXA1", "ATF3", "ADO", "RRAS2", "MYC", "PCDH9", "PELI1", "NRIP3") c("HDAC1", "BPGM", "YWHAZ", "ID1", "HIST1H2AE", "TACSTD2", "GNAQ", "LRP4", "PEA15", "CCL20", "TJP2", "TMPRSS4", "CDK6", "CDC42SE1", "BAG3", "DAZAP2", "LYPD1", "ALDH1A3", "DKFZP586I1420", "HNRNPH2", "T…
IDE, "PDCD6", "BAG1", "CTNND1", "MED28", "PPT2", "GLUD2", "AQP3", "KLK7", "CMTM6", "MMP1", "MAST4", "BMP2", "HLA-E") c("GRHL2", "AMD1", "UAP1L1", "SLC5A6", "DLD", "RXRA", "HAT1", "AACS", "STX4", "TSPYL1", "DAZAP2", "TMEM106C", "BANK1", "HNRNPH2", "HELLS", "ZIC1", "EHF", "MNAT1", "CETN2", "ELF5", "CXCL13", "IGF2BP3", "TMEM123", "FAM57A", "TIPRL", "TSEN2", "KCTD3", "CASP1", "DNAJC7", "SCD", "FKBP5"…
BAG1, "ERAP1", "CTNND1", "CD59", "LAMC2", "PPARG", "PPA1", "LRMP", "DKK1", "BMP2") c("FBP1", "SKAP2", "ZNF217", "CLDN8", "SEMA4D", "GPA33", "CASP10", "FAR2", "CCNL2", "ZMAT3", "TOB1", "OPHN1", "HECA", "CITED2", "IGBP1", "CALML5", "GOLGB1", "FBXO11", "OGT", "TUFT1", "RAB11FIP1", "ZKSCAN1", "TACC2", "PPM1A", "ACOX3", "YPEL1", "RAB4A", "SASH1", "CCR2", "NRP1", "RCN2", "SH3YL1", "FKBP14", "SORBS2", "…
THBD, "UCHL3", "PRPF4", "ZC3H15", "SERPINE1", "PRNP", "LDHA", "OPN3", "ANO1") c("RARRES1", "KRT7", "BGN", "PPIC", "STXBP2", "GPX4", "FGFR3", "SDC4", "CTSK", "CD46", "PTPN12", "LTBR", "APOLD1", "STK38L", "PRRG1", "FAM13A", "ITGAV", "NRIP1", "LITAF", "IGF1R", "TPBG", "APLP2", "KYNU", "CYFIP2", "FBXO11", "MAP3K8", "LAMB2", "MBNL2", "KHNYN", "PERP", "DGKD", "CSF1R", "ASPN", "FABP4", "FILIP1L", "LMO2"…
CMTM6, "LTA4H", "STK38") c("PTGDS", "MFAP2", "VGLL4", "EPB41L4B", "STC2", "PIK3R3", "GLUL", "CDC42", "PDGFD", "ERBB2", "SCD5", "DACH1", "IRX5", "SH3GLB2", "MUC1", "ALDH3B2", "KYNU", "XIST", "SCUBE2", "LY6D", "PDGFRL", "AKR1B10", "SLC25A13", "MLLT11", "PAX5", "ARPP19", "LRRC15", "BICC1", "HGSNAT", "CCDC85B", "BCL2L1", "S100A2", "ARMCX1", "MTMR2", "MCM6") c("HOPX", "STK24", "STXBP2", "YWHAZ", "CDC4…
EDNRB, "TIMP1", "HIP1", "CLSTN2") c("CSTA", "PPIC", "OAZ3", "COL9A3", "TSPO", "SCNN1A", "TJP2", "TNFSF10", "NCOA4", "CCNG1", "KIAA0232", "ZFAND6", "PPP2R5E", "TRAF5", "MAP3K8", "KCNJ2", "SAT1", "CRABP2", "ZC3H12A", "COBLL1", "GSTT1", "PERP", "SRPK2", "ARMCX6", "HOXC6", "FCER1A", "PRKCZ", "TMEM165", "CSRP2", "COMMD8", "RAB2A", "SLCO4A1", "MYBL1", "AREG", "REL", "USP6NL", "UBE2E1", "PPFIBP2") c("HE…
) c("ITGBL1", "HEBP2", "HOPX", "RARRES1", "BGN", "SORBS3", "ITGA5", "STXBP2", "STC2", "PIK3R3", "TBL1X", "CPT1A", "CYP1B1", "CLU", "TACSTD2", "S100A10", "EFHD1", "EPS8L3", "NDFIP1", "TMPRSS2", "STK38L", "MVP", "FBN2", "PRRG1", "CST3", "LTBP3", "FGB", "DAPK1", "IFIT1", "TPBG", "TANC2", "FMO5", "MUC1", "ALDH3B2", "ENPP1", "BST2", "LPCAT1", "VPS13C", "GAS6", "AKAP12", "CFD", "GPX1", "CILP", "TBC1D8"…
USP6NL, "PRODH") c("HEBP2", "HOPX", "GABRP", "PRR16", "GLUL", "ELF3", "SLC2A3", "PPFIA1", "GPX2", "NDFIP1", "PPP2R5E", "FCGBP", "MUC1", "FBXO11", "MBNL2", "TCN1", "SLC25A13", "FOXA1", "TGFA", "PLAT", "NAMPT", "TIMM9", "PDZD8", "AREG", "SPP1", "SLPI", "GALC", "USP6NL", "MCM6", "RAB1A", "CLDN10") c("HEBP2", "HOPX", "STXBP2", "PRR16", "S100A11", "BAZ2B", "NDFIP1", "OLFM4", "MVP", "MUC1", "MBNL2", "T…
MMD, "LSM5", "PKIA", "IKZF1", "GLCE", "TGFA", "CISD1", "PLAT", "NPL", "SCML1", "NAMPT", "CHI3L1", "SPP1", "SLPI", "KCNJ15", "REL", "USP6NL", "MCM6", "CLDN10", "PPFIBP2", "LGR4", "MAP7", "DNMT3A") c("HOPX", "RARRES1", "KRT7", "PIK3R3", "S100A11", "PRKAR2B", "GPX2", "MVP", "STOM", "CDC42SE1", "ITGAV", "KYNU", "FBXO11", "MAP3K8", "MBNL2", "SEMA3C", "F5", "ARPP19", "MMD", "PLAT", "SPP1", "FAM3C", "SW…
CSRP2, "SCML1", "CYB5A", "INPP4B", "SCYL3", "TSEN2", "BCL2L1", "AUTS2", "TMEM126B", "SORBS1", "CTNND1", "GTPBP8", "SCD", "MYL9", "TRAK1", "CDH1", "STK38") c("PEX11A", "DSP", "COL9A3", "MEIS1", "ERBB3", "TNFSF10", "TMPRSS4", "RAP2C", "TMBIM1", "RIN2", "TP53TG1", "PPP2R5E", "PIK3IP1", "SLC15A2", "ZIC1", "TP63", "TCN1", "SLC25A13", "MNAT1", "CDS1", "WFDC2", "RUNX1", "LSM5", "IKZF1", "TMEM123", "RAB2…
C4BPA, "HOXB6", "MS4A1", "CCDC92", "TMEM126B", "KCTD3", "ZNF33B", "AP1S2", "CCDC6", "TRAK1", "PDCD4", "GPM6B", "FKBP11", "PTGER3", "LGR4", "PRKCH") c("LRRC1", "HOPX", "SLC5A6", "PPIC", "PRR16", "SPINT2", "HIST1H2AE", "PPFIA1", "RNF43", "NCOA4", "RAB5B", "PPP2R5E", "HIST1H2BD", "ZC3H12A", "PGAM1", "GSTT1", "TMC5", "NLRP2", "PAPSS1", "PDZK1IP1", "TGFA", "RGS16", "RBM47", "GSTA4", "ITGAE", "CR2", "T…
PELI1, "SPP1", "LPXN", "ZSCAN18", "HSPA12A", "GALC", "CMTM6") c("GPX4", "PIK3R3", "ZNF217", "PRR16", "S100A11", "ERBB2", "PRKAR2B", "MUC16", "TNFSF10", "SLC12A2", "MVP", "PRRG1", "ZFAND6", "FGB", "GPR137B", "MUC1", "ALDH3B2", "KYNU", "CDKN1B", "CTSA", "FBXO11", "MBNL2", "TBC1D8", "MMD", "PLAT", "SCML1", "BCL2L1", "SPP1", "TMEM126B", "TAPBP", "USP6NL") c("SLC2A6", "CPA3", "LTF", "CTSZ", "TRAF4", "…
KIF5C, "CCDC92", "RAC2", "FAM193B", "PPARG", "MYH10", "ZNF331", "SLC39A4", "FKBP11", "IFITM1", "PODXL", "OLFML2A", "TIMP1", "PRODH", "MAST4") c("HOPX", "GLB1", "BAZ2B", "RTN1", "PTPN12", "NDFIP1", "STK38L", "SLC12A2", "DDB2", "MRPS16", "MBNL2", "ITPR1", "PDZD8", "AUTS2", "TXNDC9", "TMEM126B", "RAD23B", "BEX1", "USP6NL", "CLDN10", "HIP1") c("HOPX", "STXBP2", "YWHAE", "ZNF217", "IRF6", "SOX9", "TAC…
UBXN4, "GALC", "PPA1", "RABGAP1L", "LTA4H", "RBM34") c("CDR2L", "RARRES1", "MFAP2", "ISLR", "LXN", "SIRT3", "EFHD1", "PLCB3", "STXBP6", "SNAP25", "MVP", "DDB2", "HUWE1", "TANC2", "ALDH3B2", "IFRD2", "IER5", "PDGFRL", "LRRC15", "PLAT", "SEC14L1", "CDH11", "WIPF2", "RRAS2", "SPP1", "SNAI2", "INHBB", "S100A2", "LPXN", "FHL1", "SULT1A1", "THBS2", "MYL9", "HSPA12A", "FZD7", "SERPINB9") c("DDR2", "SLC9…
) c("HOPX", "RARRES1", "STXBP2", "FGFR3", "S100A11", "ELF3", "TACSTD2", "S100A10", "PRKAR2B", "GPX2", "TMPRSS2", "TNFSF10", "STK38L", "TMPRSS4", "MVP", "PRRG1", "ITGAV", "MUC1", "ALDH3B2", "KYNU", "LPCAT1", "MAP3K8", "SAT1", "S100P", "HMOX1", "CLDN4", "TPK1", "MMD", "TGFA", "TMEM165", "PLAT", "SCML1", "NAMPT", "PDZD8", "SPP1") c("TPI1", "MFAP2", "HOXA10", "SERINC5", "CYB561", "PLXNB1", "BMP7", "S…
10 c("GRPEL1", "HIST1H2BG", "CYP51A1", "HIST1H2BK", "GSTO1", "HIST1H2BD", "ITGA6", "EIF5A", "NAPA", "TNNT1", "ALG5", "LPL", "L1CAM", "MGAT4B", "F12") c("SOX9", "NRIP1", "PSPC1", "MREG", "YME1L1", "PYROXD1", "CFI", "OBSL1", "EGR3", "EGR2", "KCNN4", "LAMC2", "ARG2", "SLC20A1", "CCL20", "CD55", "MYC", "ETNK1", "ANXA3") c("SOAT1", "PTGER2", "PEG3", "HMGCS1", "RCN1", "CCL2", "HYAL2", "GRB14", "YME1L1"…
TRAPPC3, "ACTN1", "CDKN1A", "LAMC2", "S100A2", "FLNA", "SLC25A13", "CCL20", "KRT17", "PLAT", "ATP6V1G1", "ITGA4", "RFTN1", "HLA-DRA", "MYC", "EAF2", "PRSS3", "PWP1", "TRPV2", "PLS1", "HLA-DQB1", "KLF10", "TACSTD2", "IL1R1") c("IER3", "PRNP", "MRPS30", "CCL8", "KLHL21", "PSPC1", "POGK", "YME1L1", "ADO", "OBSL1", "GRIA2", "IL17RB", "MEAF6", "NFKBIA", "RUFY2", "DUSP3", "LYPLA1", "CD55", "MYC", "APOD…
BST2, "FCGBP", "LYN", "TNFRSF21", "TSPAN1", "VAMP8", "S100P", "DAPK1", "SLPI", "SPINK1", "TBC1D8", "TJP3", "GABRP", "ACTN1", "CDKN1A", "LAMC2", "KRT5", "PHLDA1", "S100A2", "SLC25A13", "CX3CL1", "KRT17", "PLAT", "SCNN1A", "DDIT4", "SP110", "ATP6V1G1", "DHRS7", "IRF9", "THOC7", "POLD4", "CYB5R1", "SERPINB1", "RTP4", "ANXA4", "INPP4B", "PLS1", "TACSTD2") c("GPD1L", "POLR1D", "AREG", "ESR1", "TM4SF1"…
KLF10) c("CTSK", "PPIC", "LAMB2", "AEBP1", "ITGAV", "ASPN", "NRIP1", "RARRES1", "TPBG", "IRS2", "PCGF2", "KRT7", "RNASE6", "APPL2", "ADAM28", "FABP4", "FILIP1L", "IL17RB", "SCGB1D2", "SDC4", "LAMA5", "THOC7", "RTP4", "STK38L", "IGF1R") c("MS4A4A", "HK1", "SCD", "RARRES1", "IFRD2", "ME2", "PIK3R3", "BCAP31", "PSPC1", "YME1L1", "TFPI2", "MAN2A1", "SMYD2", "CHFR", "S100A2", "RARA", "PEX11B") c("PSTP…
11 c("HIST1H2BG", "LPL", "NUTF2", "HIST1H2BD", "TNNT1", "VARS", "BOP1", "JUP", "NEK7", "CHMP6", "ITGA6", "POLR2I", "NPR3", "HIST1H2BH", "EIF5A") c("SLCO1B3", "ANXA3", "SPAG1", "PNN", "FOSL1", "PPP3CA", "S100A10", "LAMC2", "PCDH9", "HSPB8", "EGR2", "LRRC8D", "TSC22D2", "PDLIM5", "EGR3", "RRAS2", "MET", "EZR", "CCL20", "TRIM16", "PRKCB") c("MS4A1", "CD8A", "TARP", "CCL5", "GRB14", "PKP4", "BRD2", "…
ASPN, "LYN", "ZDHHC6", "VPS37B", "TUBB6", "PIP5K1A", "VNN1", "KRT16", "TLR4", "RRAS2", "DDX21", "DAXX", "RRS1", "AQP3", "DNAJB6", "CCR7", "BTN3A2", "S100P", "ADRB2", "PRMT1", "MLC1", "PTGS2", "CCL20", "MPHOSPH6", "CNN2", "CXCL1", "ACTN1", "RAC2", "ALOX5", "CXCL2", "PLAC8") c("INHBB", "NRIP3", "SPAG1", "ABCA8", "EREG", "APOD", "FSCN1", "PNN", "DVL1", "PPP3CA", "DGKZ", "ADO", "TSC22D2", "KLHL21", "…
APOL3, "PRPF4", "KRT16", "MUC1", "GBP1", "CX3CL1", "GSTP1", "IDO1", "MAL", "BLNK", "QPCT", "ANXA1", "TPD52L1", "S100P", "HLA-B", "IFITM1", "PLEK2", "SERPINB1", "NFKBIE", "CXCL5", "ACTN1", "GPRC5A", "MARCKS", "NQO2", "PLAC8", "PSMB8") c("DST", "CYP3A5", "TIMM13", "MT1H", "CLDN8", "HIST1H1C", "MKNK2", "MTUS1", "S100A10", "ARMCX6", "HSPB8", "ECM1", "TSC22D2", "SH3BP4", "ZNF586", "AKAP7", "PEBP1", "P…
SLC7A5, "TAP2", "ACTN1", "NQO2") c("RUNX3", "SCARA3", "ABCA8", "RARRES1", "ADCY7", "FILIP1L", "LMO2", "FBLN5", "GPM6A", "FGFR3", "PLEKHJ1", "NEK7", "FEZ2", "ASPN", "GPX4", "VPS37B", "LAMA5", "GEM", "GABARAPL1", "KRT7", "SLC7A1", "SERPINB2", "DNAJB6", "EHD1", "ADRB2", "VASP", "ITM2C", "FGF9") c("MS4A4A", "MRPL19", "RARRES1", "SMYD2", "PLCB3", "XPO7", "PRR16", "RBM3", "CCDC47", "EHD3", "SCML1", "RF…
12 character(0) c("B4GALT5", "NRIP1", "SPINK5", "MREG", "TRIM16") c("ASPH", "MS4A1") c("TMEM158", "AHCYL1", "KLK6", "NAMPT", "HS3ST1", "BPGM", "ALOX5AP", "S100A2", "CCR7", "PLAT", "KRT17", "CDK2", "LTF", "TACSTD2", "CEACAM1") c("APOD", "TRIM16") c("ASPH", "VPS45", "TPSB2", "TPSAB1", "ALOX5AP", "CAMK2N1") c("SFRP1", "ZMAT3") c("B4GALT5", "SERPINB4", "SCEL", "TSPAN6", "PHLDA2", "HOPX", "MGST3", "NR…
13 c("CDYL", "EIF5A", "KLK10", "FZD10", "TNNT1", "NPR3", "HIST1H2BG", "SLC38A1", "ITGA6", "POLR2I", "OLA1", "XPOT", "GSTO1", "HIST1H2BH", "JUP", "HIST1H2BK") c("GPA33", "ZNF24", "TRIM16", "EPHB2", "USP7", "PLEKHB2", "SPRR3", "PRKCB", "ASRGL1", "PCDH9", "SOX9", "HSPB8", "NRIP1", "CFI", "SIK1", "OBSL1") c("USP7", "HMGCS1", "ADD3", "TARP", "ATP10A", "SKAP1", "PQBP1", "DAPK1", "PKP4", "PTGER2", "CYP1…
SOD2, "NR4A2", "CEBPB", "CLEC7A", "LYPD1", "CDKN1A", "FPR1", "CXCL2", "S100A7", "TACSTD2", "KYNU") c("ZNF24", "TRIM16", "EPHB2", "USP7", "GRIA2", "CACNA2D2", "ADO", "TERF2", "AGER", "JUND", "ABCA8", "DUSP3", "QKI", "LYPLA1", "OBSL1") c("SLC3A2", "ADAM28", "NUP85", "ADRB2", "SUSD4", "NAAA", "DIXDC1", "RTN3", "CRK", "NDRG3", "RACGAP1", "ALDH7A1", "SERINC5", "DAAM2", "CAMK2N1", "RNASET2", "GRN", "MB…
MAL, "SOD2", "FCGBP", "CDKN1A", "S100A7", "TACSTD2") c("MPO", "TM4SF1", "VAV3", "GTF2IRD1", "RAP1GAP", "SLC7A8", "PHGDH", "IDH1", "ESR1", "FXYD3", "CACNA2D2", "CRABP2", "SCNN1A", "ZNF586", "MARCO", "SH3BP4", "SH3YL1", "HIST1H1C", "NTM", "HSPB8", "PDZD2", "FGGY", "ECM1") c("ZNF24", "TRIM16", "GRIA2", "ADO", "DUSP1", "PCDH9", "SOX9", "REG3A", "FUT8", "CFI", "NR4A2", "SIK1", "OBSL1", "ATF3") c("KLK7…
14 c("SLC38A2", "XPOT", "EIF5A", "ITGA6", "POLR2I", "NFKBIB", "ATF4", "SLC38A1", "KLK5", "L1CAM", "F12") c("EGR2", "CFI", "SYNPO", "FOSB", "TRIM16", "KCNN4", "BMI1", "PIM1", "EPHB2", "YME1L1", "CA8", "EGR3", "RRAS2", "RHBDF1", "TRIM44", "OBSL1", "UGCG", "TSC22D2", "ANXA3") c("RAC2", "UGP2", "TP53", "MEA1", "DAPK1", "SLC5A6", "YME1L1", "CTSW", "PRF1", "CD8A", "COL15A1", "CCL5", "PEG3", "CYP1B1", "…
IL1RN, "NAMPT", "ASPN", "LIMA1", "CYP1A1", "F2RL1", "KRT14") c("EREG", "INHBB", "ABCA8", "TRIM16", "MCL1", "KIFAP3", "BMI1", "NFKBIA", "PIM1", "EPHB2", "ZSCAN18", "YME1L1", "RRAS2", "APOD", "IL17RB", "RHBDF1", "OBSL1", "TSC22D2") c("SKIV2L", "BMP4", "DAAM2", "ARPC4", "ADAM28", "CAMK2N1", "SIL1", "NAAA", "MTMR11", "CDIPT", "TNFAIP2", "SHMT2", "IMPDH2", "DEFA4", "F12") c("NUAK1", "SORL1", "EMP3", "…
CEACAM1, "IFITM1", "SOD2", "LCN2", "GABRP", "SWAP70", "ACTN1", "IER5", "LRP10", "GSTK1", "KLK5", "CLCA2", "SLC6A14", "MICALL1", "KRT17", "IL1RN", "KRT5", "KRT14") c("JAG1", "GMPR2", "MTUS1", "HIST1H1C", "TM4SF1", "PPL", "AREG", "SH3YL1", "NBR1", "NAV2", "ZNF586", "MT1H", "ADAM12", "FAM102A", "MKNK2", "GSTM3", "LPCAT4", "IKBKE", "CLDN8", "DST", "DGKA", "FXYD3", "TSC22D2", "VAMP1", "TLK2") c("CFI",…
15 c("HIST1H2BD", "MLF1", "LYL1", "NAPA", "ALG5", "NDUFA7", "NUTF2", "L1CAM", "EIF5A", "CHMP6", "TCP1", "HAT1", "TNNT1") c("EGR3", "EGR2", "POLR2H", "PELI1", "EPHB2", "SOX9", "STX3", "ARL14", "PPP3CA", "TSPYL1", "GPA33", "LAMC2", "S100A10", "BMP2K", "ETNK1", "TRA2A", "VRK2", "CD55", "ANXA3", "MTHFD2L", "OBSL1") c("HSD17B4", "KCNQ1", "CYP1B1", "PQBP1", "ADD3", "MMP10", "SPCS3", "CD8A", "DAPK1", "M…
EAF2, "DGAT1", "F2RL1", "LYPD1", "KLF10", "GK", "IL1RN", "MMP9", "CDK6", "LYN", "RAC2", "MAST4", "MGAM", "PLS1") c("ZFP36L2", "NEDD4L", "GRIA2", "FAM131A", "INHBB", "EPHB2", "CCL8", "MRPS30", "ZSCAN18", "PPP3CA", "APOD", "CD55", "CAB39", "OBSL1", "KLHL21") c("CRK", "HIST1H2BD", "NAV3", "HSD17B4", "TBC1D12", "IFT57", "GSTT1", "BAALC", "NAAA", "GCH1", "ITGAE", "SLC3A2", "CCDC28B", "PNPLA6", "SKIV2L…
KRT5, "CEACAM6", "PRDX3", "CFB", "TPD52L1", "S100A7", "SWAP70", "CNIH4", "PITX1", "ATP6V0C", "SLC6A14", "GSTP1", "PDZK1IP1", "DNAJC1", "PTP4A1", "ANXA4", "DHCR24", "RAPGEF5", "DAPK1", "SLPI", "SLC16A1", "CHMP6", "ACSL5", "MED24", "ENO1", "PSMB8", "NAT1", "IL1RN", "IDO1", "CDK6", "LYN", "GNG10", "KCNJ16", "MAST4", "NQO2", "LSM1", "ANXA1", "PLS1") c("ERLIN2", "HCCS", "HUWE1", "MTUS1", "SASH1", "HIS…
16 c("SNRPA1", "KCNQ2", "HIST1H2BD", "L1CAM", "F12", "KBTBD11") c("CCNL1", "CEP170", "PAK2", "MED13", "CCL20", "SLC20A1", "DMTF1", "HSPB8", "NRIP1", "DFFA", "SHB", "MREG", "GPA33", "MMP3", "EPHB2") c("CEP170", "BRD2", "AMPH", "RCN1", "HMGCS1", "CYP1B1", "TARP", "PEG3", "CD8A", "UGP2", "ADD3", "ASPH", "MTRR", "MMP10", "SHC1") c("HLA-DQA1", "KCNS3", "HRK", "SNRPA1", "PAK2", "IL1R1", "CDC42SE1", "CX…
TWIST1, "CXCL6", "BMP2", "PTGS2", "ID3", "RHOBTB3") c("DUSP3", "CEP170", "KCNQ2", "MED13", "GRIA2", "DMTF1", "RAB21", "ZSCAN18", "IL17RB", "KLHL21", "LYPLA1", "SHC1", "SEMA6A", "MMP3", "EPHB2") c("SNCG", "XRCC5", "NUP85", "ILVBL", "AIFM1", "PRKX", "SEMA4C", "HIST1H2BD", "TNFAIP2", "ASPH", "HMMR", "F12", "PTHLH", "DEFA4", "CNR1", "VWA5A", "STK38", "TPSAB1", "TPSB2", "PSMB9", "BMP4", "FGFR1") c("DU…
MRPL13, "APOBEC3A", "CNIH4", "KRT14", "CA2", "KRT5", "BLNK", "GRB7", "HLA-B", "CFB", "IFI44", "NAT1", "HLA-F", "KCNJ16", "STK38", "MMP3", "PRPF4", "ID3", "CLCA4", "PSMB8") c("SLC7A8", "CAST", "SCNN1A", "CSNK1G3", "CRABP2", "PGAP1", "SH3BP4", "ZNF586", "GMPR2", "JAG1", "BMP7", "VAMP1", "SLC24A3", "TLK2", "DST", "HSPB8", "IKBKE", "AREG", "RAD54L", "MPO", "TOP2A", "SH3YL1", "CD40") c("CCNL1", "PAK2"…
17 POLR2I c("CD55", "SPRR3", "HSPB8", "EPHB2", "EGR3") TARP c("KRT17", "SAT1", "HLA-DRA", "BAG1", "TTC9", "WTAP", "TMPRSS4", "S100A2", "ISG20", "MS4A6A", "SMPDL3A", "RHOBTB3", "TCN1", "ALOX5", "TNFRSF21", "S100P", "LTF", "LYZ", "PLAC8") c("PXDN", "CD55", "EPHB2", "FOXO1") c("BAALC", "HMMR", "ITGAE", "GCH1", "PSMB9", "RBP1") c("HLTF", "TARP", "SFRP1", "SORL1") c("SAT1", "SERPINB4", "SCEL", "CEACAM…
18 c("SLC38A2", "SIGMAR1", "CYP51A1", "XPOT", "L1CAM", "KLK10", "F12", "LPL", "ITGA6", "MBNL2", "KCNQ2", "NUTF2", "CDKN3", "BOP1", "CIT", "POLR2I", "KBTBD11", "SET", "CBX3", "OLA1") c("TRIM16", "SPRR3", "SPINK5", "UPP1", "CD55", "TIPARP", "S100A10", "ANXA3", "GPAA1", "DMTF1", "PPP3CA", "PCDH9", "SOX9") c("HMGCS1", "RCN1", "EPPK1", "PRF1", "DENND2D", "CTSW", "CCL5", "AMPH", "GMPS", "TARP", "MS4A1"…
SQLE, "SRGN", "XPO7", "MID1IP1", "CD46", "CNN2", "ANXA2", "UBE2H", "CEACAM1", "SLC25A5", "PTGS2", "PITPNC1", "HS3ST1", "FSCN1", "RBM47", "ID1", "TRAPPC3", "CCR7", "ID3", "PLAT") c("EIF1", "TRIM16", "ABCA8", "MCL1", "APOD", "CD55", "GRIA2", "KIFAP3", "RBPJ", "DVL3", "FGL1", "KCNQ2", "DMTF1", "PPP3CA", "EREG", "ADO", "LYPLA1", "FSCN1", "IL17RB", "SHC1") c("TPSAB1", "CTBP1", "ADRB2", "RABAC1", "TPSB…
SLC16A1, "CA2", "NQO2", "RPL10", "MYO1B", "PDZK1IP1", "MAP2K2", "ALDH1A3", "QPCT", "HPRT1", "MT1E", "FDPS", "CEACAM6", "IDE", "DDOST", "CD46", "ANXA2", "TMBIM1", "CEACAM1", "FERMT1", "NAT1", "VAMP8", "PITPNC1", "TFRC", "GSTK1", "TSPAN1", "HS3ST1", "APOLD1", "FSCN1", "RBM47", "ID1", "UBE2E3", "DYRK3", "SLC25A6", "ID3", "PLAT") c("CRABP2", "NR1D2", "HIST1H1C", "PHGDH", "TLK2", "AVPI1", "HUWE1", "NA…
19 c("CDKN3", "VARS", "ITGA6", "KLK10", "EIF5A") c("SLCO1B3", "HNRNPA2B1", "EIF3A") c("MRPL18", "GNL2", "BRD2", "CCL5", "PEG3") c("PRNP", "HMGB3", "TUBB6", "HSPH1", "LMNB2", "EPHA2", "KLK10", "CA2", "MPHOSPH6", "KLK6", "PLAC8", "FGFR3", "CLIC1", "ACTN1", "KIF14", "DAXX") c("PRNP", "GNL2", "EREG") c("RBP1", "RTN3", "FGF9", "IARS2") c("CES3", "FGF9", "PTX3") c("LST1", "SERPINB6", "PHLDA2", "RANBP9"…
20 c("PRPF6", "TNNT1", "CDYL", "NPR3", "EIF5A") c("LUZP1", "UGCG", "SPRR3", "SLC20A1", "MREG", "CFI", "B4GALT5", "KCNK3") c("IL7R", "CYP1B1") c("MAST4", "FARSA", "CCR7", "LRP8", "SPHK1", "MLC1", "BSG", "PLIN2", "SAT1", "UGCG", "CDC25B", "RGS1", "GRWD1", "TOMM34", "ID1", "TMPRSS4", "CD14", "HS3ST1", "CCDC86", "CAMK1", "RHOBTB3", "NAMPT", "RAD23A", "EHBP1L1", "PEA15", "KIF5B", "CLDN4", "PRMT1", "C1…
21 c("PPP1R9A", "NPR3", "CREM", "POLR2I", "LPL", "BOP1", "L1CAM", "HIST1H2BH", "HIST1H2BK", "CHMP6") c("MTHFD2L", "TOP1", "HSPB8", "CCL20", "ARG2", "NRIP1") c("CD8A", "SOAT1", "PEG3", "CCL5", "GRB14", "SKAP1", "HLA-DOB", "APIP") c("KL", "KRT24", "EHHADH", "S100P", "MGAM", "IL1RN", "GZMA", "CCL20", "PITPNC1", "HMGB3", "ISG20", "LYN", "ELF4", "CEACAM1", "DNAJB6", "RBP4", "IFI16", "CYP1A1", "ID3", "…
22 HAT1 c("OBSL1", "SPINK5", "SIK1", "SPRR3", "FOSL1") character(0) c("KRT16", "THBD", "TUBB6", "RRM2", "LY96", "NR4A2", "EPHA2", "G0S2", "S100A7", "LYZ", "KRT17", "ALDH1A3", "S100P", "ID1", "ALOX5", "CA2", "NUSAP1", "CDKN1A", "KYNU", "ASPN", "S100A2", "PLAT", "FOSL1", "TCN1", "AQP3", "LYPD1", "TACSTD2") c("OBSL1", "FDX1", "NR4A1") c("GAMT", "RBP1", "FBXO21") c("SGCB", "FEZ1") c("FDX1", "DHCR24")…
23 c("SLC38A1", "HIST1H2BD", "KCTD5", "SET", "HIST1H2BK", "JUP", "MLF1", "SLC38A2", "KLK5", "MBNL2", "ADAM17", "NEK7", "HIST1H2BG", "CHMP6", "FZD10", "MAEA", "LPL") c("OBSL1", "SOX9", "IL1A", "PIM1", "CSTB", "BMI1", "RHBDF1", "S100A10", "ANXA3", "TRIM16", "PELI1", "CFI", "CD55", "SPRR3", "PKN2", "TPM4", "PNN", "PPP3CA", "SEC14L1", "USP7", "HBEGF", "MTHFD2L") c("MMP10", "TP53", "TMX4", "DENND2D", …
SMPDL3A, "S100P", "TTC9", "KRT14", "SLC6A14", "OSBPL10", "ARHGDIB", "NAMPT", "BPGM", "CLDN7", "CYP1A1", "RRAGC", "TLR4", "TRAPPC3", "KYNU", "S100A2", "EFR3A", "IRF6", "FGFR3", "THBD", "ISG20", "LIPG", "ANXA2", "ID3", "ID1", "IL1RN", "NEK7", "XPO7", "ATP1A1", "PTGS2", "WTAP", "F2RL1", "C1QB", "CDC25B", "CCL18", "CXCL2", "HBEGF", "TIAM1", "THBS1", "TNFRSF21", "MMP9", "MAST4", "RRS1", "SIGLEC15", "M…
MYO6, "CA2", "KRT19", "FOXO4", "FOXC1", "KDM5B", "GSTZ1", "GOLGB1", "FZD6", "MBOAT7", "ATN1", "MPPED2", "MAOA", "TPP1", "SQSTM1", "EAPP", "S100A10", "ANXA3", "ECHDC2", "CANT1", "TAX1BP3", "FOXA1", "TTC9", "OSBPL10", "RAB11FIP1", "SCNN1A", "USP6NL", "ZFAND5", "BCL6", "CLDN7", "EPS8L2", "CYP1A1", "SLC15A2", "CFI", "PHF11", "DYNLT1", "PDLIM1", "IL1RN", "CTDSP1", "LRP10", "NCOA1", "CYP4F3", "PTGS2", …
PHLDA1, "MGST3", "RAB5B") c("TACSTD2", "IFITM1", "GABRE", "DNASE1L1", "TSPAN31", "FERMT1", "GSTK1", "INPP4B", "CDH3", "MMP12", "ALOX5", "MMP7", "DPAGT1", "ADA", "BID", "STEAP1", "COMMD3", "DDIT4", "MARCKSL1", "SDC1", "ANXA4", "SERPINB1", "LACTB2", "HOMER1", "MARCKS", "TP53TG1", "FMR1", "COMMD10", "PAPSS1", "H2AFY2", "STOM", "TCN1", "HDAC1", "DAZAP2", "HEBP1", "CLCA4", "PIK3R3", "MAT2B", "FZD6", "…
SLC25A6, "IFNAR2", "CLCA2", "ACSL1", "PSMD10", "TBC1D8", "PDLIM1", "SH3BP4", "ID1", "BTN3A3", "PPIC", "GPATCH2", "ECHDC1", "PTPRK", "PPT1", "KRT5", "CXCL5", "WARS", "NFKBIE", "MMP1", "ISG15") c("CYB5R2", "CXADR", "ENAH", "TRIM22", "EMX2", "PBLD", "EPHA4", "FAM129A", "COMMD10", "ERBB3", "HMGN1", "DNAJA3", "LIMK2", "AKR1B10", "ABCA12", "CARHSP1", "HOPX", "CEACAM6", "DSTN", "TBC1D8", "IL13RA1", "E2F…
PALMD, "KRT16", "PAPSS1", "H2AFY2", "STOM", "DUOX2", "CAPNS1", "FCGBP", "GABRP", "RAP2C", "HDAC1", "SLC9A3R1", "ELF3", "CDKN1A", "CLCA4", "PLAC8", "MYO6", "CA2", "CMTM6", "PRDX3", "FOXC1", "RBM47", "MUC1", "VPS35", "KCNJ16", "GLUD1", "SLC35A2", "NLRP2", "KLK5", "UBE2I", "IRF9", "CD46", "RAB38", "S100A10", "DDX42", "SMPDL3A", "S100P", "CEACAM6", "TTC9", "KRT14", "RBPMS", "SLC6A14", "DHCR24", "OSBP…
PHF11, "UBE2L6", "THBD", "ANXA2", "DYNLT1", "TBC1D8", "PDLIM1", "ID3", "ID1", "IL1RN", "IL13RA1", "LRP10", "PPIC", "PMM2", "STAU2", "UBE2E3", "SH3BGRL3", "MICALL1", "CASP4", "EHD4", "C4BPA", "CHMP6", "CNDP2", "KRT5", "SLPI", "GFOD1", "CXCL5", "WARS", "LAPTM4B", "TNFRSF21", "ZNF593", "AREG", "GALNT1", "MAST4", "PHLDA1", "GYG1", "PSME1", "HLA-B", "RAB5B", "TAPBP", "NFKBIE") c("PPL", "MEIS2", "PPFIB…
REC8, "MAST4", "PHLDA1") c("TSPAN31", "CHI3L1", "SEC16A", "YWHAE", "SLC35D2") c("DHRS7", "CTSK", "MMP2", "SLC2A6", "C7", "RIPK2", "FAM149A", "MAN1C1", "ZMYND8", "HSPA8", "IRF4", "ITM2C", "GPNMB", "MYOF", "GBP2", "PKN2", "RBL2", "BTN3A3", "MSRA", "ITPKB", "NDN", "CDO1", "CXCL9", "CHST2", "PLA1A", "LIPA") c("HES1", "SMAD3", "TACSTD2", "TGIF1", "RALGDS", "DNASE1L1", "SIDT1", "COMT", "GPRC5A", "JUNB"…
MGLL, "TPBG") c("HEBP2", "PSMD5", "GPX2", "SET", "BCAM", "CLDN10", "GCH1", "FCGBP", "GABRP", "TCN1", "ELF3", "PPP2R5E", "PLAC8", "PRDX3", "MUC1", "RAB9A", "MBNL2", "FOXA1", "HOPX", "TTC9", "NAMPT", "USP6NL", "CLCA2", "PHF11", "RNASE6", "LY75", "XPO7", "SH3BGRL3", "TIMM9", "NDUFA3", "SLPI", "AREG") c("HEBP2", "CXADR", "BCAM", "S100A11", "TCN1", "MVP", "OLFM4", "PLAC8", "PRDX3", "MUC1", "RAB9A", "B…
TPBG) c("TACSTD2", "ALDH3B2", "TGIF1", "CDS1", "LXN", "STK38L", "CXADR", "TMPRSS2", "TNFSF10", "SAT1", "GCH1", "RARRES1", "ST7", "CLDN4", "TCN1", "PRRG1", "MVP", "ELF3", "CDC42SE1", "PLAC8", "PIK3R3", "CMTM6", "PRDX3", "FOXC1", "MUC1", "RAB9A", "VPS35", "MBNL2", "HOPX", "TTC9", "NAMPT", "KYNU", "CLCA2", "PHF11", "RNASE6", "IRF6", "TBC1D8", "IL13RA1", "IDS", "CASP4", "CERK", "NDUFA3", "PRKAR2B", "…
USP6NL, "SLC15A2", "LY6D", "KYNU", "CLCA2", "PHF11", "RNASE6", "MS4A4A", "TBC1D8", "IL13RA1", "KCNJ15", "CPPED1", "POLI", "IDS", "MUC16", "MNAT1", "RUNX3", "MRPS16", "E2F2", "MAN2B2", "CERK", "LSM5", "NDUFA3", "SLPI", "PRKAR2B", "FZD10", "GALNT1", "MGST3", "ATP8A1", "TPBG") c("CXADR", "GPX2", "KRT7", "S100A7", "SEMA3C", "DYNC2LI1", "LAMA5", "S100A11", "RARRES1", "STOM", "MVP", "CDC42SE1", "PLAC8"…
BCL2L2, "NCOA2", "GNLY", "TPD52", "LSM5", "TP63", "KRT15", "PCCB", "KLHDC10", "LAMP1", "DYSF", "SPG11") c("HOOK2", "ZIC1", "CDS1", "SPRY2", "RUNX1", "TNFSF10", "MEIS1", "CYP2J2", "DAAM1", "EDF1", "MAL", "VAMP8", "TMBIM1", "TP53TG1", "RIN2", "ERBB3", "TCN1", "RAP2C", "COL9A3", "PPP2R5E", "FBXO2", "MAT2B", "VPS35", "MPPED2", "PIK3IP1", "TTC9", "STK38", "SLC15A2", "IL13RA1", "NCOA2", "MNAT1", "LSM5"…
C4BPA, "CFH", "CD163", "TP63", "KRT15", "WASL", "LHFPL2", "FKBP11") c("SSR4", "HIST1H2BD", "MSRB2", "ITGB1BP1", "BID", "PDCD6", "TTR", "LACTB2", "PAPSS1", "LRRC1", "SLC5A6", "PPP2R5E", "TAC1", "RBM47", "RARA", "SEPHS2", "NLRP2", "SPINT2", "RNF43", "HOPX", "TAOK3", "SLC25A6", "SEL1L3", "PDZK1IP1", "SEC11A", "GSTT1", "HIST1H2AE", "PPIC", "TPM4", "NME3", "VAMP5", "SLPI", "SUV39H1", "KLHDC10", "MAEA"…
IDS, "RGL2", "LYPD3", "CASP4", "CERK", "NDUFA3", "CD163", "CDR2L", "PRKAR2B", "GALNT1", "TPBG") c("ALDH3B2", "ERBB2", "TNFSF10", "SLC12A2", "S100A11", "PRRG1", "MVP", "PLAC8", "PIK3R3", "FOXC1", "MUC1", "RAB9A", "VPS35", "FGB", "ZNF217", "LIMK2", "SELE", "CTSA", "MBNL2", "GPR137B", "USP6NL", "KYNU", "CLCA2", "TBC1D8", "IL13RA1", "DMD", "IDS", "MUC16", "CERK", "PRKAR2B", "HTR3A", "GPX4", "GALNT1",…
PCCB, "CDO1", "MAST4", "IFRD1", "EPHX1", "FKBP11", "PHLDA1", "DYSF", "MGST3", "NUDT9", "CXCL12") c("DUSP22", "STK38L", "AUTS2", "SET", "BCAM", "CLDN10", "LAMA5", "GCH1", "SLC12A2", "FMR1", "AKAP9", "SLC35A3", "PCGF2", "RAB9A", "BAZ2B", "MBNL2", "TXNDC9", "HOPX", "USP6NL", "TM4SF1", "CLCA2", "PHF11", "RAD23B", "LY75", "MRPS16", "NDUFA3", "WASL", "BEX1") c("TACSTD2", "DUSP1", "TMPRSS2", "SOX9", "SA…
WASL, "AREG", "LRRC15", "RAB5B", "TAPBP") c("ALDH3B2", "LXN", "THBS2", "ZNF140", "SNAI2", "IGF1", "RARRES1", "VPS13B", "MVP", "FGFR1", "SULT1A1", "LY6E", "LIMK2", "INHBB", "JAM2", "SELE", "SERPINB9", "SIRT3", "S100A2", "MS4A4A", "IL13RA1", "XPO7", "SH3BGRL3", "SEC14L1", "MFAP2", "CERK", "CDR2L", "EDN1", "GALNT1", "LRRC15", "FHL1") c("TACSTD2", "GABRE", "CTSH", "GPX2", "MAP3K4", "FGGY", "ZNF226", …
24 c("SLC38A1", "KLK10", "L1CAM", "ENSA", "SPDEF", "POLR2I", "HIST1H2BK", "JUP", "HIST1H2BD") c("KCNN4", "LAMC2", "S100A10", "OBSL1", "FOSB", "ANXA3", "SOX9", "FOSL1", "SIK1", "EGR3", "PRKCB", "HSPB8", "PNN", "TNFRSF12A", "PLK3", "TSPYL1", "SLC20A1", "TSC22D2", "EPHB2", "MED13", "G3BP2", "PCDH9", "SPRR3", "EGR2", "TRIM16") c("DENND2D", "CYP1B1", "HERPUD1", "COL15A1", "PEG3", "DECR1", "MAN1A2", "S…
FCGR2B, "FCGR2C", "RGS1", "GZMA", "G0S2", "KIF5B", "IL1R1", "SLC7A7", "KYNU", "GZMB", "CYBB", "PFN1", "CLDN4", "MMP9", "DNAJB6", "MGAM", "CEACAM1", "S100A7", "IL1RN", "RBM47", "CXCL2") c("INHBB", "ADO", "IRF6", "OBSL1", "DUSP3", "NFKBIA", "APOD", "IL17RB", "MCL1", "SMAD7", "NRIP3", "PNN", "TNFRSF12A", "PLK3", "TSC22D2", "GRIA2", "EPHB2", "MED13", "PLAGL2", "DNMBP", "HGSNAT", "JUND", "TRIM16") c("…
SLC24A3, "ELF3", "EYA2", "CLDN4", "SERPINB2", "POLD4", "PFKFB3", "CEACAM5", "CLIC3", "TPD52L1", "ERBB3", "TPP1", "MAL", "IL1RN") c("HOMER1", "SH3BP4", "GPR87", "MMP7", "INPP4B", "KRT5", "CAPN2", "TCN1", "PLAU", "QPCT", "CEACAM6", "TACSTD2", "ALDH1A3", "DDIT4", "PTPRK", "CTSC", "PIK3R3", "NFKBIE", "TFF1", "TXNDC9", "MARCKSL1", "ISG15", "IRF9", "IFITM1", "CXCL10", "ID1", "ZNF586", "HGD", "STAT1", "…
IFITM1, "NAT1", "LAP3", "IFITM3", "ID1", "SCNN1A", "HGD", "STAT1", "GLUD1", "ARMCX5", "ZDHHC4", "DDX60", "IFI44", "KCNJ16", "G0S2", "PAK1IP1", "FBXO34", "UTP14A", "RAB38", "MSRB2", "ELF3", "MARCKS", "POLD4", "RBPMS", "CLCA2", "ANXA4", "BST2", "CEACAM1", "TPD52L1", "FMO1", "S100A7", "MAL", "IL1RN", "RBM47", "PDZK1IP1", "SPP1") c("CAST", "FBXW4", "DGKA", "ECM1", "SH3BP4", "SH3YL1", "CRABP2", "JAG1"…
E2F2, "SPP1") c("PLAT", "S100A11", "RARRES1", "MVP", "KRT7", "THOC7", "PIK3R3", "KLF10", "SEMA3C", "PLAC8", "SLC2A1", "BCL3", "KLK6", "PRSS21", "TFPI2", "KYNU", "SERPINB2", "DNAJB6", "GPX2", "S100A7", "SRC", "SPP1") c("SMARCA2", "SCD", "PIK3IP1", "S100A11", "TBC1D9", "SHROOM2", "RUNX1", "MINPP1", "FMO5", "ZIC1", "IKZF1", "SLC27A2", "PCCB", "ZNF586", "ZBTB38", "WNT5B", "TMX4", "OLFM4", "LIMK2", "P…
25 c("NAPA", "MLF1", "G3BP1", "ITGA6", "SLC38A1", "POLR2I", "EIF5A", "LPL", "CDKN3", "VEGFC") c("HSPA4L", "EGR3", "SPRR3", "HSPB8", "S100A10", "SMOX", "ARHGAP5", "EPHB2", "ARG2", "CD55", "TRIM16", "SIK1", "CCL20", "UPP1", "HBEGF", "MMP3", "SOX9", "NRIP1", "CYP4F11", "PCDH9", "B4GALT5", "MET", "UGCG", "ANXA3", "OBSL1", "EZR") c("DAPK1", "CYP1B1", "CD7", "MMP10", "PRF1", "MID1", "COL15A1", "PEG3", …
CDC25B, "CA2", "SIGLEC15", "IER5", "RBM47", "KLK13", "ALDH1A3", "TNFRSF1A", "LRP8", "S100A7", "NAMPT", "MID1IP1", "EMP2", "LY96", "KRT14", "KIF14", "STAM", "TUBB6", "TJP2", "C1QB", "UGCG", "LAMP3", "RFTN1", "LTF", "TACSTD2", "PTP4A1", "ALOX5AP", "ADCY7", "TCN1", "KRT17", "PLAC8", "SLC7A7", "TYROBP", "CCDC86", "LAPTM5", "CD53", "RRS1", "RGS1", "IFI16", "ARHGDIB", "PLAT", "SRGN") c("DGKZ", "RPS6KA3…
ZFAND5, "NDUFA4L2", "ENG", "TMEM147", "ANXA3", "FABP4", "TACSTD2", "EYA2", "SCFD1", "USP6NL", "FOXC1", "KRT19", "PSCA", "FZD6", "MBOAT7", "GABRP") c("NES", "SLC25A13", "SLC25A28", "MCM3", "ANXA4", "ALOX5", "SLC16A1", "IRF9", "IMPA1", "CHI3L2", "PLAU", "CTSC", "MARCKS", "ID1", "IER3IP1", "EPS8L3", "UBE2I", "ERH", "VPS35", "ADORA2B", "G3BP1", "MMP12", "KRT5", "PLEK2", "SERPINB1", "ATP1B3", "TXNDC9"…
TCN1, "SUB1", "BCAT1", "RGS16", "FZD6", "SDC1", "FMO2", "SPP1") c("ITM2B", "NAPA", "NUSAP1", "UCHL3", "PI3", "NRBF2", "AKR1B10", "BTG3", "SPRR2B", "SPRR1B", "HOPX", "GSTP1", "CEACAM6", "HNRNPL", "USP1", "FAM129A", "SAP30", "TXN", "ANP32E", "DNAJA3", "ADCY7", "POP5", "DNMT3A") c("SLC25A13", "PMM2", "ANXA4", "ADRM1", "IER3IP1", "HK2", "CTSE", "ERH", "HCCS", "LGALS3", "TXNDC9", "TUBA4A", "FERMT1", "…
MMP3, "HNRNPD", "PRPF4", "NQO2", "THBD", "CXCL5", "G0S2", "TPD52L1", "THOC7", "CA2", "UBE2L6", "IER5", "AQP9", "NETO2", "RBM47", "ALDH1A3", "PRDX1", "AREG", "S100A7", "ANXA1", "SLC12A8", "HGD", "ZFAND5", "PVR", "KRT14", "TMEM147", "APOLD1", "TACSTD2", "SCAMP3", "PTP4A1", "SCFD1", "GBP1", "KRT17", "PAK1IP1", "STIP1", "PLAC8", "FOXC1", "PSCA", "SDC1", "SERPINA3", "IFI16", "LMO2", "GABRP", "BST2", "…
HGD, "KRT14", "KIF14", "TUBB6", "LTF", "FOXC1", "IRS1", "CCDC86") c("ASPN", "ITM2C", "TCF7", "CTSK", "GFPT2", "GEM", "FGFR3", "PRPS2", "FBXO11", "KYNU", "SDC4", "SLC2A1", "SERPINB2", "SPRED2", "THOC7", "SLC7A1", "NRIP1", "TPBG", "S100A7", "KRT7", "TXNRD1", "APOLD1", "FABP4", "ADCY7", "USP6NL", "AEBP1", "LMO2", "SPP1") c("FAM102A", "MCM3", "NUSAP1", "SPIB", "SLC39A14", "CCDC47", "S100A2", "KLF5", …
26 c("CIT", "SDF4", "KLK5", "LPL", "MELK", "PPP1R9A", "HIST1H2BD", "HIST1H2BK", "L1CAM", "MLF1", "EIF5A", "SPDEF", "INTS6", "TNNT1", "SLC38A1") c("EGR2", "STX3", "MED13", "TRIM44", "MYC", "YME1L1", "IL6R", "SHB", "NRIP1", "MREG", "EGR3", "PRKCB", "S100A10", "OBSL1", "SOX9", "SLC20A1") c("MMP10", "PRF1", "CD8A", "CYP1B1", "COL15A1", "SGCD", "PKP4", "YME1L1", "MAPK9", "TP53", "DAPK1", "NUDT1", "ASP…
THBD, "TMEM158", "AQP3", "MLF1", "KMO", "TIAM1", "KYNU", "RBM47", "GLUD2", "PRNP", "CA2", "ATP2A2", "SLC43A3", "TUBB6", "KCNS3", "LIMA1", "PLAT", "DAXX") c("QKI", "SMAD7", "MED13", "ADO", "SLC19A2", "KLHL21", "POGK", "MYC", "YME1L1", "GCNT1", "ZFP36L2", "SHC1", "PRNP", "ZSCAN18", "RALGAPA1", "OBSL1", "RBPJ", "CCL8", "APOD") c("SLC25A4", "PGD", "DIXDC1", "HMMR", "RAB33A", "IMPDH2", "ARCN1", "PPP1R…
BLNK, "NETO2", "SCGB2A2") c("TACSTD2", "GCLC", "TMX1", "EIF4A3", "MARCKSL1", "ACSL1", "TCN1", "HLA-F", "PTK2", "KRT5", "QPCT", "MMP7", "FZD6", "ARCN1", "PLAU", "MYO1B", "MLXIP", "ALOX5", "STAM", "TFF1", "INPP4B", "ANPEP", "STOM", "ADCY3", "GRWD1", "ID1", "IFITM1", "NRIP1", "CXCL5", "AZIN1", "TSPAN6", "HOMER1", "ANXA4", "SLC16A1", "TSPAN31", "STEAP1", "RGS16", "CXCL10", "DDX60", "NETO2") c("TMEM16…
ANXA4, "SLC16A1", "RBM47", "AREG", "S100A10", "CA2", "TSPAN31", "ANXA1", "LRP10", "MYO6", "GPRC5A", "GBP1", "IFIH1", "DDX60", "STIP1", "BLNK", "PLAT", "NETO2") c("SIRT1", "TKTL1", "STX3", "GSTM3", "FHIT", "ARMCX6", "ECHDC2", "NTM", "ADAM12", "TLK2", "ESR1", "H1F0", "SCNN1A", "SH3YL1", "ST6GALNAC2", "TM4SF1", "EPHX2", "SLC35A3", "JAG1", "AKAP7", "IQCG", "TMEM70", "AREG", "S100A10", "MEIS2", "CD40"…
27 c("SLC38A1", "L1CAM", "SLC38A2", "JUP", "MGAT4B", "POLR2I", "EIF5A", "TNNT1", "HIST1H2BD", "KLK10", "HIST1H2BK") c("PRKCB", "SHB", "SYNPO", "OBSL1", "ANXA3", "CD55", "SPRR3", "S100A10", "SIK1", "SEC14L1", "PIM1", "CSTB", "NRIP1", "EGR3", "EGR2", "MYC", "KCNN4", "EPHB2", "SOX9") c("BCAR3", "SLC5A6", "PEG3", "SKAP1", "DENND2D", "MMP10", "HLA-DOB", "HSD17B4", "MID1", "RAC2") c("SAT1", "CDKN1A", "…
CLCA4, "PDLIM1", "TPD52L1", "IGFBP2", "MMP10", "SPINT1", "S100A10", "TACSTD2", "ERBB3", "EPHA2", "ATP9A", "GPRC5A", "DUSP2", "HES1", "CAPNS1", "SGPL1", "CLIC3", "CEACAM5") c("ANXA4", "TP53TG1", "AHCY", "MBTPS1", "MMP12", "DDIT4", "BCL2A1", "QPCT", "IDH1", "HEBP1", "TCN1", "MYOF", "TSPAN31", "PLAU", "ALDH1A3", "TFF1", "ISG15", "CAPN2", "CXCL10", "SERPINB1", "CLCA4", "PDLIM1", "CYP3A5", "TACSTD2", …
EPHA2, "SMPDL3A", "TNFRSF21", "ATOX1", "KRT17", "PAPSS1", "PLEK2", "SLC6A14", "GPRC5A", "FBL", "YIF1A", "HES1", "DHRS7", "CAPNS1", "SGPL1", "SLC25A6", "AIM2", "KRT16", "INPP4B", "IFITM1", "TNFSF10", "KRT14", "SPP1") c("SLC7A8", "MAP1LC3B", "SLC24A3", "TP53TG1", "SH3YL1", "FBXW4", "AREG", "JAG1", "RAP1GAP", "GTF2IRD1", "SCNN1A", "MKNK2", "CROT", "KCTD3", "IDH1", "SH3GLB2", "MPO", "ECHDC2", "GSTM3"…
28 c("KLK10", "SERPINB7") c("MMP3", "YME1L1", "ANXA3", "HIPK3", "S100A10") c("HSD17B4", "YME1L1", "RAB11FIP2", "PEG3", "MMP10", "ASPH", "TARP") c("SLC43A3", "TRAPPC3", "LRRC8B", "BSG", "KLK10", "LYN", "LAMP3", "S100A2", "MSN", "AQP3", "IL1RN", "MMP1", "KCNS3", "CASP7", "LCK", "ASPN", "CDH3", "ALDH1A3", "S100A7") c("MMP3", "YME1L1", "HGSNAT", "CACNA2D2", "NRIP3", "ADO") c("HSD17B4", "PLA2G4C", "CN…
29 c("TNNT1", "FGFR1OP", "GSTO1", "ITGA6", "NUTF2", "EIF5A", "KLK10", "NDUFA7", "ACP1", "PPP1R9A", "XPOT", "SERPINB7", "NAPA", "NPR3", "JUP", "POLR2I", "SIGMAR1") c("HSPB8", "CD55", "CA8", "SIK1", "CDK7", "SEC14L1", "CCL20", "TRA2A", "SPAG1", "FOSB", "ARG2", "ANXA3", "S100A10", "SPRR3", "MMP3", "ASRGL1", "PCDH9", "SLCO1B3", "STX3", "CFI") c("MID1", "TARP", "CCL2", "TFDP2", "SLC5A6", "PEG3", "HP1B…
STOM, "GLUD2", "MYO1B", "CLEC7A", "KLK10", "MMP12", "G0S2", "TPPP3", "TLR4", "GFPT1", "ATP2C1", "GARS", "ME2", "CARS2", "IRF6", "APOBEC3A", "HMGA1", "CXCL6", "PRMT1", "CA2", "EFHD2", "MINK1", "S100A7", "CXCL2", "IL1RN", "AGPAT2", "PDIA6", "TCN1", "PCSK1", "POLR2L", "TUBB6", "SLC43A3", "TMEM158", "ARHGAP26", "PTP4A1", "DDX21", "H2AFZ", "SLC6A15", "CDC25B", "LYN", "RAC2", "CD19", "KLK3", "PLA2G7", …
S100A11, "EHBP1", "ASRGL1", "CAPNS1", "HEBP2", "GPRC5A", "ZNF536", "CFH", "ITIH2", "MUC4", "CFI", "NDRG1", "VCAM1", "OSBPL10", "GNLY", "LST1", "ABHD2", "CRAT", "CLIC3", "EAPP") c("TLE2", "PLEK", "MBTPS1", "MT1M", "CCL4", "IFITM1", "MYL4", "FAM3C", "ALOX5", "IFT57", "CXCL10", "PSME2", "NQO2", "CDK6", "NETO2", "TM9SF2", "EIF4A3", "ADA", "CEACAM6", "ID1", "PRPF4", "SUZ12", "DSG2", "PDLIM1", "ADAM9",…
OAS2, "ISG15", "CAPN2", "AQP9", "ATP1B3", "KCNJ16", "CXCL5", "KRT5", "SDC1", "MARCKSL1", "MTHFD1", "MLXIP", "CTSC", "TCN1", "HEBP1", "TSPAN6", "UBE3C", "EPX", "ZNF586", "NME1", "ACSL1", "ARPC2", "LST1") c("CXADR", "GSTP1", "DBI", "CYB5R2", "MYL4", "TFRC", "HOPX", "PSME2", "GALNT1", "PI3", "CEACAM6", "ADK", "ATF1", "ANP32E", "CCNA2", "NDUFB2", "MSN", "EGF", "BTG3", "STT3A", "HNRNPL", "DNAJB6", "GF…
LCN2, "VNN1", "WSB2", "SH3BGRL3", "IL1B", "STOM", "FERMT1", "TSPAN1", "AZIN1", "MYO1B", "ST14", "PLS3", "DHCR24", "MMP12", "UGP2", "SERPINB1", "XPNPEP1", "LTA4H", "TGFA", "G0S2", "FAM120A", "SPATS2L", "ARPC3", "ACO1", "IFI44", "S100A10", "OAS2", "PPP1R9A", "AQP9", "APOBEC3A", "CA2", "PSCA", "TMED9", "SWAP70", "HERC6", "PITX1", "S100A7", "ARNTL2", "KCNJ16", "CXCL5", "KRT5", "MT1E", "SDC1", "IL1RN"…
C4BPA, "LYN", "NDRG1", "ARPC2", "HMOX2", "PSMC3", "OSBPL10", "HS3ST1", "ACTR2", "SMS") c("SLC25A14", "HSPB8", "CHCHD7", "HIST1H1C", "SCNN1A", "MAP3K1", "CSNK2A2", "EPHX2", "CCDC6", "CDK7", "ST6GALNAC2", "AREG", "SH3YL1", "ECM1", "MEIS2", "TP53TG1", "GSTM3", "DST", "NR1D2", "S100A10", "PHGDH", "PEBP1", "HMGA1", "SLC2A10", "OSTF1", "MPO", "MKNK2", "MT1H", "HIPK2", "CACNA2D2", "VAMP1", "IKBKE", "STX…
ARFGAP3, "GZMB") c("PSPH", "RFC2", "CXCL13", "BANK1", "PAICS", "CPS1", "NUP93", "ZIC1", "SLC5A6", "CETN2", "IGF2BP3", "NDUFB2", "EHF", "MN1", "RBBP8", "ACO1", "UQCRQ", "SNRPF", "PHGDH", "NME4", "IARS", "PSAT1", "WDFY3", "TMEM160", "SEC61G", "HELLS", "SAE1", "PCSK1", "DLD", "SMC1A", "XPO1", "NME1", "AKAP7", "VDAC1", "TYRO3", "HMOX2", "SCD") c("RHOBTB3", "APBA2", "SIK1", "GABPB1", "NR4A2", "PARM1",…
SMS) c("CXADR", "TLE2", "TAGLN2", "FAM3C", "HOPX", "TM9SF2", "TFPI2", "PLAC8", "SSR3", "DNAJB6", "STOM", "TEK", "PRKAR2B", "SWAP70", "PTPN13", "S100A7", "SERPINB2", "S100A11", "FBXO11", "MAPRE2", "CASC3", "PRSS21", "HAPLN1", "SRC") c("CXADR", "IKZF1", "NF1", "GALNT1", "TM9SF2", "OLFM4", "SUZ12", "ZIC1", "MICA", "MAL", "LSM5", "RBBP4", "ATP10B", "SLC35E3", "SLC39A4", "TP53TG1", "NDUFA3", "CDS1", "…
CTSE, "SCD", "GNLY", "PDHX") c("MEIS1", "IKZF1", "EXPH5", "MAP7", "GALNT1", "TM9SF2", "PPA1", "ZIC1", "MAL", "ACADM", "LSM5", "SSBP1", "FAIM", "TP53TG1", "LTA4H", "NDUFA3", "CDS1", "EDF1", "PER3", "HOOK2", "CHFR", "SERPINB2", "BEX1", "GBE1", "BACH2", "AKTIP", "TCN1", "NME1", "CALML4", "HAPLN1") c("CXADR", "WWTR1", "MEIS1", "VAMP5", "PGK1", "S100P", "CYB5A", "ABLIM1", "ALDH6A1", "GALNT1", "SAT1", …
ARHGAP6, "RAC2", "CD83", "FKBP14") c("WWTR1", "MRPS16", "HOPX", "GPM6A", "CLDN10", "ITPR1", "AKAP9", "TM9SF2", "PI3", "CSAD", "LSM6", "LY75", "LIMS1", "MDFIC", "HIP1", "DUSP22", "NDUFA3", "VASP", "BEX1", "NDUFB3", "BACH2", "POLR2I", "ACOX2", "POLR2K", "NDFIP1", "NPM1", "RAD23B") c("WWTR1", "HOPX", "SAT1", "TM9SF2", "PDE4B", "DUSP1", "LSM6", "KLF9", "EREG", "LIMS1", "RBBP5", "KLF6", "MDM4", "ATP6V…
30 c("PPP1R9A", "HIST1H2BD", "EIF5A", "LPL", "SLC38A2", "CDKN3", "HIST1H2BH", "TNNT1", "VANGL1", "RNF6", "ITGA6", "KLK10", "BOP1", "HIST1H2BG") c("TRIM44", "TPM4", "KCNN4", "TRIM16", "TNFRSF12A", "FOSL1", "PCDH9", "SLCO1B3", "FRMD4B", "HBEGF", "SIK1", "SOX9", "PRKCB", "S100A10", "PPP3CA") c("RAB11FIP2", "PRF1", "IL7R", "PEG3", "TARP", "RCN1", "TCERG1", "ADD3", "CDC42EP3", "LCP1", "SIGLEC1", "CTSW…
PSTPIP2, "POLR1C", "EPHA2", "ALOX5AP", "LCP1", "CEACAM1", "TPST2", "KLK6", "RFTN1", "TMPRSS4", "DNAJB6", "ID3", "AQP3", "MMP12", "PTP4A1", "KLK10", "ID1", "CDC42SE1", "KLK3", "HLA-DRA", "ALDH1A3", "PLA2G7", "TUBB6", "KARS", "MYO5A", "RGS1", "CCL18", "CXCL2", "TNFRSF21", "ADRB2") c("PRNP", "TRIM16", "TNFRSF12A", "PXDN", "DGKZ", "INHBB", "ABCA8", "EREG", "DNAJA1", "GRIA2", "APOD", "PPP3CA") c("PPP1…
KRT16, "PSTPIP2", "EPHA2", "CLIP1", "TMBIM1", "GBP1", "CEACAM1", "RAB25", "ID3", "POLR1D", "PLS3", "MMP12", "PTP4A1", "ANXA1", "ID1", "CLPTM1", "LAPTM4B", "ALDH1A3", "UTP14A", "CXCL5", "UBE2E3", "S100A10", "TNFRSF21") c("IL18", "AREG", "MTUS1", "SCNN1A", "HIST1H1C", "POLR1D", "S100A10", "VAMP1", "MT1H", "TIMM13", "CLDN8") c("KCNN4", "TRIM16", "PCDH9", "SIK1", "SOX9", "GRIA2", "IFRD1", "VAMP1", "T…
31 c("EIF5A", "POLR2I", "CREM", "PPP1R9A") c("TPM4", "FOSB", "CCL20", "S100A10", "MET") c("IL7R", "MEA1", "ADD3", "PEG3", "MID1") c("LYPD1", "GLUD2", "IL1RN", "PEA15", "BTN3A2", "PCSK1", "S100A2", "AHCYL1", "DPH2", "BACE2", "G0S2", "GOT2", "IL1R1", "CD74", "HMGA1", "RBP4", "CCL20", "FLNA", "ALDH1A3", "ID1", "MSN", "FGFR3", "NAMPT", "LYN", "MMP1", "PBLD", "RHOBTB3", "HLA-DQA1", "SOD2", "ME2", "TME…
32 c("NPR3", "LPL", "L1CAM", "TNNT1", "NEK7", "KLK10", "EIF5A", "SDF4") c("SHB", "TOP1", "KCNN4", "ALDOA", "SLC20A1", "PELI1", "CFI", "EGR2", "PCDH9", "EGR3", "UPP1", "ETNK1", "NRIP1", "CCL20", "LRRFIP1", "ERGIC2", "CD55") c("DAPK1", "IL7R", "CD8A", "MS4A1", "CYP1B1", "ETS1", "GTF2H2B", "TARP", "PRF1", "PEG3", "SHC1", "MMP10", "CTSW", "CHSY1", "UGP2") c("KIF14", "HSPH1", "S100P", "PAF1", "LAMP3",…
HK2, "CCL20", "KRT14", "LTF", "TOMM34", "PLAC8", "JAKMIP2", "SLC43A3", "FCGR2C", "CD46", "BAG1", "ATP6V1G1", "SQLE", "TUBB3", "DDX3X", "CASP7", "BSG", "ME2", "FCGR2B", "SLC6A14", "ASPN") c("TOP1", "CCL8", "DNAJA1", "EREG", "DGKZ", "ABCA8", "KLHL21", "SHC1", "CHSY1", "RBM26", "RBPJ", "CD55") c("RAB20", "TNFAIP2", "MBOAT7", "ADAM28", "IARS2", "PRR11", "NAV3", "PTHLH", "SERINC5", "CRK", "DFFB", "RNA…
LAPTM4B, "DUOX2", "SLPI", "KRT14", "GABRP", "PLAC8", "SLC35A2", "ADAR", "TMED9", "TAF9B", "FAM120A", "CD46", "ADIPOR1", "RAPGEF2", "ATP6V1G1", "CLTA", "GSTP1", "UGP2", "RBPMS", "CTSC", "CASP7", "TREM1", "SLC25A6", "SLC6A14", "LAP3", "C4BPA") c("ESPL1", "FXYD3", "HIST1H1C", "MARCO", "TMEM70", "AREG", "TOP2A", "MCM7", "ZNF365", "SH3BP4", "SLC25A14", "MTUS1", "CAST", "PPFIBP2", "MKNK2", "CRABP2", "E…
33 c("VANGL1", "POLR2I", "SET", "TNNT1") c("SPRR3", "MREG", "UPP1", "TPM4", "CFI", "ANXA3", "PDLIM5", "HSPB8", "S100A10") c("DAPK1", "SOAT1", "CYP1B1", "ZNF32", "GRB14", "PEG3") c("OLFML2B", "LYPD1", "CHIC2", "TEAD4", "HTR2B", "CLEC7A", "F2RL1", "KLK6", "KIF14", "TNFRSF1A", "S100A2", "FSCN1", "TPPP3", "EMP2", "TPM3", "LAMP3", "PPP4R1", "TACSTD2", "IL1R1", "S100A7", "TLR4") c("MCL1", "FSCN1", "PDL…
34 c("CARM1", "EIF5A", "NUDT15", "LPL", "SERPINB7") c("RRAS2", "SEC14L1", "S100A10", "MET", "TRIM16", "YME1L1", "PCDH9", "CCL20", "HNRNPA2B1", "ASRGL1", "HSPB8") c("KLC1", "SOAT1", "SLC5A6", "YME1L1", "PRF1", "PTGER2", "CD8A", "GRB14", "TARP") c("EAF2", "SLC43A3", "HK2", "PPP2R1B", "EIF4E2", "ID3", "RRAS2", "MSN", "KLF10", "ID1", "MID1IP1", "TNPO1", "CNN2", "HSPH1", "SRGN", "PLIN2", "RBP4", "KLHL…
35 c("PROCR", "GSTO1", "NUTF2", "MLF1", "BOP1", "NCAPH", "SNRPA1", "F12", "TNNT1", "MELK", "PPP1R9A", "HIST1H2BK", "HIST1H2BD", "NPR3", "PA2G4", "ITGA6", "EIF5A") c("TRIM16", "GPAA1", "BMI1", "SHB", "CYP4F11", "ARG2", "PRKCB", "CD2AP", "ASRGL1", "PELI1", "CCL20", "SLC20A1", "HIPK3", "CFI", "MMP3", "GPA33", "EPHB2", "PCDH9", "IL6R", "SPATS2", "UMOD") c("ASPH", "ETS1", "CDC42EP3", "PEG3", "ADD3", "…
MELK, "KMO", "CD3G", "PITPNC1", "ZYX", "S100A2", "CYBB", "ELK3", "ADRB2", "CDK6", "AQP3") c("TRIM16", "BMI1", "CYP4F11", "FGL1", "NRIP3", "GRIA2", "QKI", "NEDD4L", "CD1D", "MMP3", "EPHB2", "KLHL21", "ABI3BP", "DGKZ", "SPATS2") c("BAALC", "ASAH1", "PLSCR4", "RBP1", "ITGAE", "EFHC1", "KIF11", "NCAPH", "IFT57", "F12", "ASPH", "PTHLH", "DIXDC1", "GCH1", "PPP1R9A", "BPHL", "ADAM28", "HIST1H2BD", "CAMK…
MMP12, "NAT1", "MMP3", "NDRG1", "C1GALT1", "IFI30", "CFTR", "FCGBP", "CFB", "MT1E", "WDR91", "PPP1R9A", "LAP3", "PITPNC1", "FAM120A", "EHD3", "RAB25", "PRPF4", "UBA6", "RPN2", "TARS", "S100A2", "NQO2", "GPRC5A", "KCNJ16", "PAX8", "GALNT2", "LAPTM4B", "CDK6") c("KLRC3", "FXYD3", "MTUS1", "TKTL1", "HIST1H1C", "TOP2A", "CD2AP", "SLC7A8", "TLK2", "NAV2", "MEIS2", "PPFIBP2", "CRABP2", "ESR1", "SCNN1A"…
