# Supplementary material for: Computational microbiome pharmacology analysis elucidates the anti-cancer potential of vaginal microbes and metabolites
Source: Front Microbiol. 2025 Sep 16;16:1602217. doi: 10.3389/fmicb.2025.1602217 (PMC12479523; doi:10.3389/fmicb.2025.1602217)
Supplement: Supplementary file 8 [file Data_Sheet_2.csv]

V1 "V2" "V3" "V4" "V5" "V6" "V7" "V8" "V9" "V10" "V11" "V12" "V13" "V14" "V15" "V16" "V17" "V18" "V19" "V20" "V21" "V22" "V23" "V24" "V25" "V26" "V27" "V28" "V29" "V30" "V31" "V32" "V33" "V34" "V35" "V36" "V37" "V38" "V39" "V40" "V41" "V42" "V43" "V44" "V45" "V46" "V47" "V48" "V49" "V50" "V51" "V52" "V53" "V54" "V55" "V56" "V57" "V58" "V59" "V60" "V61" "V62" "V63" "V64" "V65" "V66" "V67" "V68" "V…
1 c("SNAP25", "TNNC1", "GPC3", "ZNF586", "RUNX1", "LIMCH1", "LAMB1") c("PLLP", "MEIS2", "CST3", "DES", "RAB25", "ZC3HAV1", "SAC3D1") c("RAB25", "CAV2", "TIMM8B", "SLC7A5", "PRRG1", "SSH3") c("MEIS2", "ZNF512B", "HOXA10", "KIAA0355", "WIF1", "NEBL", "SLCO3A1", "LAMA5", "LDB3", "IRX5", "C2CD2", "PLXNB1", "XIST", "ELF5", "MKNK2", "ESR1", "AHNAK2") c("E2F2", "ZNF512B", "RAB25", "C4BPA", "DCTPP1", "DH…
2 c("ABLIM1", "ALDH1L1", "ATM", "BEX4", "CCDC28A", "CD99", "CYP27A1", "DUSP2", "ENPEP", "GPC3", "HMOX1", "LMBRD1", "ORAI3", "PIK3IP1", "RNF103", "SALL2", "SLC24A3", "SLC4A4", "SMARCA1", "SMARCA2", "SORT1", "TSC22D1", "TSPAN6", "UNG") c("APOL2", "CCDC28A", "CXADR", "DDX58", "EED", "FBXO21", "FOXJ3", "GNPDA1", "ID2", "IFIT1", "KCNJ2", "MITF", "MX2", "NCOA2", "NDRG2", "OAS1", "RAB25", "RBBP4", "SALL…
SLC2A10, "SORT1", "TCEAL2", "TM7SF2", "TMED3", "XIST") c("ABCG2", "ACO1", "APOL2", "ARL6IP5", "C3", "C4BPA", "CHGA", "CLNS1A", "ENPEP", "FAM117A", "FBXO21", "FCGBP", "GNPDA1", "HMGB2", "ID2", "IKZF1", "NCOA2", "NDRG2", "NUP43", "OLFML2A", "PRKDC", "RAB25", "SCGB2A1", "TNFSF10", "TRIM22", "TSPAN7") c("AMACR", "DCK", "DUSP2", "ERAP1", "ETNK1", "HBP1", "HSPA1A", "IRS2", "KCNK3", "LRRN3", "NFKBIA", "…
TSC22D3, "TXNIP") c("ACO1", "FASN", "HMGCS1", "PLA1A", "PRKDC", "RNF128", "SLC17A5", "SPINK1", "UNG") c("AKAP12", "ARMCX2", "ARMCX3", "BST2", "C1S", "C7", "CLIC2", "CTNNB1", "CXCL10", "DAZAP2", "EDNRA", "EPS8", "GRK5", "HERC5", "HHEX", "IFIT1", "IL1R1", "LAPTM4B", "OXA1L", "PMM1", "RGS5", "SLC17A5") c("ACO1", "ARMCX2", "CLNS1A", "COL4A6", "EDNRA", "IFIT1", "IKBKE", "LRIG1", "NOTCH1", "OGN", "PLTP…
3 c("GOLM1", "STUB1", "PHKB", "ABLIM1", "TOMM20", "SATB2", "HMOX1", "UNG", "FAM173A", "ALDH5A1", "QDPR", "TNNC1", "PDZD2", "PLXNA2", "IL17RB", "GABRP", "RND3", "LIMCH1", "TSC22D1", "SOSTDC1", "DUSP2") c("FBXO21", "RAD51C", "ITGAE", "MT1H", "NMT1", "WNT5A", "KIF2C", "POP7", "OIP5", "FZD10", "CDCA3", "SMC2", "MCM2", "TXNIP", "TBX2", "THAP11", "BTG3", "PIK3R1") c("ITGA3", "PPIF", "SLC7A5", "KDSR", "…
4 c("SLC24A3", "ZHX2", "VAT1", "ZNF586", "TSPAN6", "BMI1", "GOLM1", "SMARCA1", "LIMCH1", "AASS", "RND3", "ENPEP", "CNN3", "CCDC28A", "SIDT2", "SOSTDC1", "EFNB3", "CX3CL1", "APOD", "GLRX", "GPC3") c("RRAGD", "POMZP3", "TXNIP", "COX7C", "RERE", "CCDC28A", "EIF4B", "RBBP4", "FOXJ3", "RTN3", "MYLIP", "KIF2C", "PIK3R1", "CHKA", "ABCG1", "ANKMY2", "OAS1", "DDX58") c("NFATC3", "CAV2", "MYCN", "KBTBD11",…
5 c("CNN3", "LIMCH1", "GPC3", "IL17RB", "PLXNA2", "TNNC1", "SEMA5A") c("NVL", "NFIB", "UNC119B") c("NFATC3", "COMP") c("DEGS1", "CRYAB", "DDAH1", "SSPN", "ZNF91", "CUEDC1", "ELF5", "AGAP1", "ASAP3", "PTOV1", "PHYH", "TNNT3") c("NVL", "GPX7", "PSAT1") c("ASAP1", "B3GALNT1") c("RCBTB2", "NRBF2", "COPS5") c("PCDH9", "MED17", "SIX2") c("PCDH9", "RBP4", "PNMA2", "STC2", "UNC119B") c("CSGALNACT2", "MCO…
6 c("VAT1", "HMOX1", "IL17RB", "CEP68", "SLC43A1", "PTPN3", "GPC3", "ARHGEF2") c("MT1H", "RRAGD", "MT1M", "PLLP") c("NFATC3", "LGALS3", "SLC36A1", "CHRNA3") c("MT1G", "RBBP8", "GATM", "HOXA10", "FKBP1B", "CAST", "MGLL", "GULP1", "PTPN3", "MUC5AC") c("RRAGD", "TSPAN7", "KATNB1", "UBE2E3") c("TUBB2A", "PELI1", "ASAP1", "RNF138", "MCOLN3") ACOT7 c("ALDH1A2", "SMC1A", "PCDH9") c("LRRFIP1", "PCDH9", "…
7 c("SNAP25", "CNN3", "HMOX1", "RND3") c("ACSL1", "ITGAE", "SPRR2B", "GDE1", "TMPRSS3") c("PCSK6", "TMPRSS3") c("CAST", "TPD52", "ESR1", "XIST", "CLU", "ANGPT1", "CXCL14", "CRNN", "DACH1", "MGLL", "PRDX6", "TSPAN13", "CRCT1") c("ACSL1", "C3", "ITGAE", "SCGB2A1", "DHCR24", "SPRR2B", "GDE1", "TMPRSS3", "DHCR7") c("SSBP2", "XIST", "PLS3", "ERGIC2", "PELI1", "FKBP5") c("LAP3", "ANGPT1", "PHACTR4", "T…
8 c("TSPAN6", "ZNF586", "HMOX1", "APOD", "PIR", "ALDH5A1", "SASH1", "SMARCA1", "BCAS1", "SNAP25", "ALDH9A1", "VAT1", "PAK1", "PRKACB", "CACNA1D", "LIMCH1") c("ID2", "ITGAE", "AZGP1", "RAD51C", "MT1M", "BRD8", "ABCB6", "ACSL1", "TMEM14A", "CST3", "SLC1A3", "TBCB", "DNASE2", "ANKMY2", "MEOX2", "PLLP", "SMC2", "RAB25", "POMZP3", "DES", "BCOR", "BCL11B", "CHKA", "CBX4", "ROGDI", "LRP5", "MT1H", "WNT5…
9 c("SNAP25", "RND3", "PDZD2", "ALDH5A1", "BLCAP", "RUNX1", "CALML3", "GLRX", "ENPEP", "GABRP", "HMOX1", "SQSTM1", "IL20RA", "ARHGEF2", "CX3CL1", "CNN3", "LIMCH1", "LAMB1", "DGKZ", "PRKACB", "IVNS1ABP", "SATB2", "UNG", "OPTN", "PAK1", "STAU2", "MBTPS1", "C5", "SCPEP1", "TMBIM6", "TRIM24", "GOLM1", "RGN", "DDX42", "GPC3", "PCBD1", "SALL2", "BAG2") c("BTG3", "DST", "AZGP1", "RAD51C", "POMZP3", "MCM…
HS2ST1, "PPDPF", "ZMYM2", "MTA1", "CLIC3", "WNT5A", "MPHOSPH8", "AHI1", "SCNN1A", "OPTN", "MT1G", "PDCD4", "IRX5", "PRTN3", "RIMS3", "TCEAL2", "MBTPS1", "DHTKD1", "MUC5AC", "VAPB", "S100A8", "RNF10", "ACPP", "PEBP1", "GOLM1", "PER3", "CHPT1", "FLG", "DDX42", "PKP1", "KLHDC2", "ENO2", "PADI2", "HSDL2", "LDB3", "DACH1", "KRT1", "COL4A5", "ROGDI", "NDN", "TCFL5", "EFHC2", "TRPS1", "XIST", "HOXB6") c…
FXYD6, "PDE8B", "LSP1", "CASC3", "GSTA1", "DSE", "PLTP", "ZNF423", "FGFR1", "SLIT2", "GNB5", "SPARCL1", "CHPT1", "COL14A1", "RPS6KA2", "SORBS3", "KRT1", "RNASE1", "ASTN2", "USP7", "GATAD2A", "HSPA6") c("SLC39A6", "PRSS21", "C3", "NOVA1", "PTP4A1", "CLIC5", "OLFM1", "SFRP1", "NNMT", "TSPAN4", "OLFML3", "MFAP3L", "KLF10", "CTSC", "MYO1B", "IGFBP4", "HSPA13", "THY1", "LGALS1", "TSPAN7", "IGF1", "NLR…
TMED10, "GOLM1", "TBX2", "FGFR1", "ZEB2", "FLNA", "CYP26B1", "MCAM", "PCDH17", "MAP1A", "HGF", "ESM1", "SPRY4", "RNASE1", "NDN", "SUSD5", "SERPINA3", "STC1", "TUBB3", "PLAUR") c("WIF1", "CD200", "FZD10", "SLC30A1", "ITGAE", "OIP5", "LSM4", "GTF3A", "POSTN", "NEFM", "NR2F6", "AKAP8", "FBXO21", "RNF10", "GAS1", "HGF", "PKP1", "CA9", "PIGT", "ROGDI", "PSMA3", "MCF2L") c("NCAM1", "AZGP1", "AHNAK2", "…
MED13L, "SPR", "RIMS3", "SLC25A46", "UBE2G2", "CD93", "RPN2", "PECR", "POLR2K", "FLNA", "PSMD10", "SLC25A32", "LSM1", "NDN", "ENAH", "NDUFA7", "RANBP1") c("PDZD2", "CDH2", "ALDH5A1", "CXCL14", "CXCL12", "SFRP1", "ESR1", "BCL2", "CALML3", "SPINK2", "GLRX", "NUCB2", "FCGRT", "DEGS1", "HPGD", "HEATR1", "LGALS1", "IL20RA", "SPON1", "ISLR", "CCDC85B", "TCF4", "CXCL13", "CSTA", "TRHDE", "LMO4", "LIMCH1…
DHTKD1, "SOX4", "AEBP1", "SCPEP1", "IPW", "PEBP1", "GOLM1", "RGN", "BGN", "SLIT2", "FLRT2", "PRRX1", "TFCP2L1", "MAST2", "GPC3", "ICAM3", "RHOB", "COX15", "DACH1", "NDN", "SALL2", "HMGCS2", "MLLT11", "MCF2L") c("BCHE", "FAS", "RNF128", "RAD51C", "SPEN", "KRT10", "SERPINB9", "CGA", "KIF18A", "GGCT", "PRIM2", "MACF1", "USP13", "UNG", "MRC2", "ZNF83", "ADK", "CCR2", "ASCC3", "ARFIP2", "HUWE1", "MYBP…
CD81, "SLIT2", "EDNRA", "SPARCL1", "MAOB", "COL4A6", "NOTCH1", "STC1") c("SNAP25", "ZMAT3", "RET", "AKAP12", "PRSS23", "MGLL", "HERC5", "BIRC3", "MCM2", "ZNF337", "IFIT1", "PCOLCE2", "COCH", "ITM2A", "HSD11B1", "ZDHHC11", "SERPINB9", "NUCB2", "FGF13", "MST1", "USP18", "GPM6B", "SQSTM1", "DNAJC10", "DIRAS3", "GSTO1", "TRIP13", "CLIC4", "DHCR7", "PCOLCE", "GRWD1", "LPAR1", "RPA3", "C7", "ACTA2", "S…
FXYD6, "SELE", "CACNA2D3", "MATN2", "GYS1", "HUWE1", "PPID", "PARM1", "NCL", "IVD", "RGS5", "CD81", "EDNRA", "SPARCL1", "GLI2", "MRPL18", "PDE8A", "SLC25A13", "SYCP2", "LRRC15", "PELI1", "RANBP1") c("SACS", "DDB2", "ZMAT3", "RET", "CDH2", "SHCBP1", "MGLL", "BIRC3", "DIP2C", "IFI44L", "IFI44", "MST1", "FLRT3", "FKBP11", "HSPA13", "TMPRSS3", "SLC34A2", "GSTO1", "TM4SF1", "AKAP11", "CSF2RA", "PAPSS2…
ROGDI, "SYCP2", "INHBB", "PELI1", "ADAM28") c("PLAT", "RPS27L", "PCSK1", "PSMB9", "CA12", "ADM", "MX1", "OAS2", "CST4", "IRS1", "SERPINB2", "SRGN", "STAT4", "MICAL2", "VPS37B", "DLAT", "KCTD5", "KPNA4", "OLR1", "DLEU1", "RNASEH2A", "ABCE1", "SAMSN1", "CXADR", "SNX10", "CXCL11", "USP6NL", "CCDC59", "SELL", "ALG13", "MUC1", "STAT1", "LYZ", "NPC1", "HAPLN1", "PLEK", "ZYX", "MGAM", "CD2", "ATP2A3", "…
PLXND1, "PKP1", "MAOB", "COL4A6", "ATP2A3", "LONP1", "PDSS2", "SSX1", "ELOVL5") c("HSPA8", "RPS27L", "GRAMD1B", "AHSA1", "SPEN", "ZDHHC11", "ACAT1", "PODXL", "BET1", "MYC", "RRS1", "TEX10", "GRWD1", "DLAT", "HSP90AA1", "SIRT3", "SATB2", "CORO1C", "PUF60", "DSTN", "TIAM1", "CYC1", "LYZ", "MAN2B1", "PPID", "TERF1", "SLC10A3", "PAK2", "ANKRD10", "KPNA3", "NOTCH1") c("TCN1", "RRM2", "PRSS23", "LOR", …
ASCC3, "FN1", "PLTP", "MATN2", "GYS1", "HUWE1", "XPO7", "PPID", "ENG", "PDE4A", "MRPL18", "CPT1A", "RPS6KA2", "COL4A6", "PDE8A", "RANBP1") c("SNAP25", "ZMAT3", "RPS27L", "PRSS23", "MGLL", "LOR", "SPEN", "IFIT1", "CXCL12", "HSD11B1", "SERPINB9", "HSPA13", "DNAJC10", "GSTO1", "CKS1B", "PCOLCE", "GRWD1", "ME1", "MED27", "KPNA4", "MTMR2", "SIRT3", "SPC25", "PRIM2", "MACF1", "USP13", "CXCL10", "SATB2"…
NOTCH1) c("SNAP25", "NCAM1", "PRSS23", "MGLL", "FANCL", "ZNF337", "LOR", "SPEN", "IFIT1", "HSD11B1", "WIF1", "OLFML3", "PON3", "SERPINB9", "MST1", "SFRP4", "LGALS1", "DNAJC10", "TSPAN7", "DIRAS3", "GSTO1", "PMP22", "PCOLCE", "GRWD1", "LPAR1", "PTGDS", "MED27", "HSP90AA1", "NELL2", "MACF1", "USP13", "IFITM1", "IPO5", "IFIT5", "NEFM", "IFIT2", "SEMA3B", "ZNF83", "CORO1C", "IFITM3", "ABCA3", "GDPD5"…
COL4A6, "PDSS2", "NOTCH1") c("ZMAT3", "FDXR", "RET", "RRM2", "PRSS23", "RNF128", "MGLL", "HERC5", "MKI67", "MCM2", "SPEN", "IFIT1", "HSD11B1", "DSC3", "SERPINB9", "LY6D", "SLC39A14", "USP18", "FKBP11", "SLC1A4", "DNAJC10", "CCDC47", "DIRAS3", "GSTO1", "TRIP13", "RFWD3", "CKS1B", "PCOLCE", "GRWD1", "HSP90AA1", "SMC2", "TACC3", "UBE2C", "NEK2", "TPX2", "SMC4", "USP13", "PHACTR1", "IFITM1", "CALR", …
EDNRA, "HGF", "PGF", "LAPTM4B", "ELOVL5", "FJX1", "TUBB3", "RANBP1", "HSPA6") c("SNAP25", "ZMAT3", "PRSS23", "MGLL", "HERC5", "ZNF337", "LOR", "SPEN", "IFIT1", "HSD11B1", "SERPINB9", "NTRK2", "DNAJC10", "DIRAS3", "GSTO1", "NMU", "NDRG4", "GRWD1", "DLAT", "YRDC", "CHORDC1", "SPC25", "MACF1", "USP13", "PPDPF", "SATB2", "UNG", "MRC2", "IFIT2", "ZNF83", "CORO1C", "IFITM3", "OPHN1", "CSF1R", "SCD5", "…
GLI2, "CLIP2", "IGLL1", "FOXF1", "CCL21", "IGFBP5", "DACH1", "ATP6V0E2", "SYCP2", "INHBB", "PELI1") c("RET", "ALOX5", "CDH2", "HERC5", "HLA-DOB", "IFIT1", "IFI44L", "IFI6", "FSTL1", "HSD11B1", "IFI44", "PTGER3", "GMFG", "CPVL", "ZDHHC11", "FGF13", "MST1", "IGFBP4", "FKBP11", "HSPA13", "LGALS1", "TMPRSS3", "FXYD5", "DIRAS3", "CLIC4", "CDH11", "ENPP2", "OPN3", "GRWD1", "COTL1", "KHDRBS3", "C1QB", "…
ICAM3, "COL4A6", "SYCP2", "PELI1") c("BTG3", "FSTL1", "ADA", "IFIT3", "MFAP5", "FKBP11", "GCLM", "DIRAS3", "GSTO1", "CDH11", "MCOLN1", "PAEP", "BUB1", "NQO2", "TOX", "ZBTB16", "RUFY3", "EXOSC8", "SLCO2A1", "PRKCA", "XAF1", "CCDC59", "TPSB2", "PCP4", "COL6A1", "ABCA3", "IFITM2", "APP", "PXDN", "CD93", "DRAM1", "RGS5", "RCAN2", "CD14", "GLIPR1") c("PCNA", "ZMAT3", "RPS27L", "FAS", "PRSS23", "MGLL",…
) c("SNAP25", "NR3C1", "ZMAT3", "MGLL", "EXO1", "FEN1", "IFIT1", "HERC6", "IFI44", "SERPINB9", "MST1", "CYTIP", "GSTO1", "RRS1", "AGPAT5", "GRWD1", "IQCG", "OSBPL3", "MED27", "MTMR2", "HSP90AA1", "SPC25", "MACF1", "PARP8", "LGALS3BP", "CALR", "CXCL10", "IFIT5", "SATB2", "MRC2", "IFIT2", "FABP7", "ZNF83", "IFITM3", "ABCA3", "GPI", "DSTN", "LHFPL2", "CTNNB1", "U2AF1", "CYC1", "ASCC3", "GYS1", "HUWE…
GYS1, "HSPA5", "PPID", "CD81", "ENG", "EDNRA", "DPY19L1", "GLI2", "LAPTM4B", "COL4A6", "ATP2A3", "SYCP2", "ELOVL5", "PELI1", "ADAM28") c("TFF3", "NCAM1", "PRSS23", "BIRC3", "ALDH3A1", "TGFBR3", "PON3", "TFPI", "CGA", "PEG3", "MFAP5", "HSPA13", "MUC5B", "TSPAN7", "GCLM", "DIRAS3", "MEF2C", "LPAR1", "TEK", "SDC2", "MTMR2", "CSF2RA", "SLCO2A1", "ZNF473", "TCF21", "TPSB2", "TPSAB1", "PDCD4", "ZFPM2",…
SPARCL1, "COL4A6", "NOTCH1") c("SACS", "ZMAT3", "NCAM1", "NOVA1", "SNCA", "FHOD3", "PRSS23", "MGLL", "FANCL", "ZNF337", "SPEN", "IFIT1", "GNG11", "IGFBP6", "PCOLCE2", "FSTL1", "EFHD1", "OLFML3", "SERPINB9", "MST1", "SERPINE2", "MFAP5", "SFRP4", "DNAJC10", "TSPAN7", "DIRAS3", "GSTO1", "CLIC4", "CKS1B", "PMP22", "PCOLCE", "LPAR1", "CILP", "COX7A1", "ME1", "PTGDS", "MAN1A1", "ACTA2", "FERMT2", "NELL…
ABCA3, "GDPD5", "IFITM2", "LTBP3", "TRAK2", "HBB", "PLTP", "DMXL2", "MATN2", "PBX3", "RNF130", "TBC1D1", "IVD", "RGS5", "SLIT2", "EDNRA", "ZEB2", "SPARCL1", "GLI2", "RCAN2", "CPT1A", "LAPTM4B", "ANGPTL2", "RNASE1", "TCF12", "PDSS2", "NOTCH1", "MUC2", "PNMA1", "MSR1", "LRRN3") c("SNAP25", "RET", "RPS27L", "PRSS23", "MGLL", "HERC5", "ZNF337", "SPEN", "IFIT1", "ZDHHC11", "SERPINB9", "MST1", "DIRAS3"…
PLXND1, "MCAM", "NCOR2", "VWF", "COL6A3", "NDN", "PNMA1", "XIST", "LRRN3") c("SNAP25", "PRSS23", "MGLL", "HERC5", "SPEN", "IFIT1", "HSD11B1", "SERPINB9", "FGF13", "DNAJC10", "DIRAS3", "GSTO1", "PCOLCE", "GRWD1", "LPAR1", "OSBPL3", "HSP90AA1", "SIRT3", "PRIM2", "NELL2", "USP13", "LGALS3BP", "IPO5", "MRC2", "IFIT2", "ZNF83", "CORO1C", "IFITM3", "ABCA3", "PUF60", "GDPD5", "ASCC3", "DMXL2", "IVD", "P…
CYB5R3, "IGFBP5", "COL4A6", "DPT", "COL4A5", "NOTCH1", "CTSB") c("SNAP25", "ZMAT3", "PRSS23", "MGLL", "LOR", "SPEN", "IFIT1", "GAMT", "HSD11B1", "RCN1", "SERPINB9", "CGA", "KIF18A", "DNAJC10", "GSTO1", "PCOLCE", "GRWD1", "LPAR1", "ME1", "DLAT", "MTMR2", "HSP90AA1", "PRIM2", "NELL2", "MACF1", "USP13", "IFITM1", "CXCL10", "IFIT2", "ZNF83", "RBM26", "CORO1C", "IFITM3", "IFITM2", "EIF4EBP1", "CYC1", …
EDNRA, "MRPL18", "STEAP3", "HGF", "MAOB", "COL4A6", "SSX1", "NOTCH1") c("SNAP25", "HP", "DTL", "CDH2", "CLIC5", "RPS27L", "AKR7A2", "CYBA", "POP5", "SDC3", "GNG11", "MMP9", "ESR1", "PTGER3", "CPVL", "ANXA6", "ZDHHC11", "CHSY1", "NUCB2", "PODXL", "DPYSL2", "DNAJC10", "BET1", "FBLN5", "DIRAS3", "GSTO1", "CDC42EP3", "RASIP1", "ADD3", "FOLR1", "CKS1B", "KLHL21", "COL6A2", "ABCA8", "CILP", "LMO4", "DL…
MATN2, "ABCG2", "PPID", "CD81", "EPHA3", "FGFR1", "HGF", "SMPDL3A", "CPT1A", "SLC10A3", "LAPTM4B", "CADM1", "ICAM3", "ADIPOQ", "COL4A6", "SSX1", "SCO2", "GLIPR1", "UCK2") c("NR3C1", "PRSS23", "MGLL", "FANCL", "PPIF", "LOR", "IFIT1", "GAMT", "IFI6", "HERC6", "FSTL1", "HSD11B1", "IFI44", "PTGER3", "MFAP3L", "ANXA6", "COL4A1", "MST1", "LGALS1", "GSTO1", "CLIC4", "OPN3", "RRP8", "PCOLCE", "LPAR1", "M…
IFITM2, "U2AF1", "ANXA5", "PLTP", "DMXL2", "LYZ", "MATN2", "PPID", "TBC1D1", "IVD", "RGN", "CD81", "ENG", "ZNF423", "CTBP2", "RPS6KA2", "RNASE1", "PDSS2", "APOC1", "TMEM176B", "NOTCH1", "GMFB", "PELI1") c("RET", "AKAP12", "RPS27L", "HERC5", "CDV3", "CDH6", "DIP2C", "PPIF", "NPY1R", "IFIT1", "GNG11", "IFI44L", "PCOLCE2", "FSTL1", "COCH", "EFHD1", "HSD11B1", "COL5A2", "ZDHHC11", "SERPINB9", "GPX1",…
LSP1, "FN1", "LYZ", "MATN2", "PPID", "RGS5", "ACD", "ENG", "GLI2", "CLIP2", "IGLL1", "RCAN2", "CPT1A", "ESM1", "FOXF1", "CCL21", "TOX3", "IGFBP5", "SYCP2", "INHBB", "PELI1") c("NR3C1", "TFF1", "RPS27L", "MGLL", "HERC5", "SPEN", "IFIT1", "SERPINB9", "RRP8", "CSTA", "GRWD1", "ME1", "HSP90AA1", "SPC25", "NBPF10", "MRC2", "IFIT2", "ZNF83", "IFITM3", "GDPD5", "DSTN", "CTNNB1", "ASCC3", "HUWE1", "MYBPC…
LHFPL2, "IFITM2", "FXYD6", "MSMB", "ANXA5", "AEBP1", "GYS1", "HSPA5", "ENG", "EDNRA", "DPY19L1", "CPT1A", "FOXF1", "CCL21", "FCER1A", "COL4A6", "DPT", "PDSS2", "COL9A3", "ELOVL5", "GMFB", "SERPINB5", "SCO2", "HSPA6") c("NR3C1", "ZMAT3", "TFF1", "HERC5", "NDUFA4L2", "SRD5A1", "BET1", "TM4SF1", "LPAR1", "H2AFX", "HLTF", "PARP8", "PPDPF", "POLR1D", "SOX4", "CD81", "HGF", "XAB2", "CA9", "NOTCH1") c("…
SPARCL1, "HGF", "NOTCH1", "XIST") c("SNAP25", "RET", "RPS27L", "PRSS23", "MGLL", "HERC5", "IFIT1", "IFI6", "PCOLCE2", "HSD11B1", "PTGER3", "ZDHHC11", "SERPINB9", "MST1", "DNAJC10", "GSTO1", "CLIC4", "OPN3", "PCOLCE", "GRWD1", "LPAR1", "ME1", "MTMR2", "SIRT3", "SPC25", "PRIM2", "MACF1", "PHACTR1", "IFITM1", "CXCL10", "MRC2", "CCL8", "CORO1C", "IFITM3", "ABCA3", "OPHN1", "GDPD5", "IFITM2", "ASCC3",…
PLTP, "MATN2", "GYS1", "PPID", "IVD", "CD81", "ENG", "EDNRA", "CPT1A", "FOXF1", "CCL21", "ANGPTL2", "COL4A6", "RNASE1", "SYCP2", "INHBB", "PELI1") c("TFF3", "ZMAT3", "RBBP8", "PRSS23", "FAM129A", "BIRC3", "TGFBR3", "ZNF337", "RCN1", "CGA", "SERPINE2", "SLC7A1", "MFAP5", "HSPA13", "MUC5B", "THY1", "TSPAN7", "DIRAS3", "GSTO1", "PRUNE2", "PCOLCE", "MEF2C", "PAEP", "LPAR1", "YRDC", "TEK", "SDC2", "NQ…
) c("TUBB2A", "CAV1", "SLC39A6", "ALOX5", "AKAP12", "DIP2C", "SERPINA1", "IGFBP6", "IFI44L", "FSTL1", "HSD11B1", "IFI44", "COL5A2", "PTGER3", "ANXA6", "CHSY1", "COL4A1", "TFAP2C", "JMJD6", "FKBP11", "LGALS1", "HSP90B1", "CD34", "MYC", "CLIC4", "RASIP1", "NOC3L", "OPN3", "CKS1B", "TEX10", "CILP", "COX7A1", "ADAMTS1", "HSP90AA1", "ID3", "DEPDC1", "AURKB", "SKA1", "EXOSC8", "KCNQ2", "CALR", "IPO5", …
WSB1, "PTPN7", "CTNNAL1", "FN1", "ANXA5", "GYS1", "HSPA5", "CD81", "ENG", "EDNRA", "GLI2", "CPT1A", "COL4A6", "DPT", "PDSS2", "SUSD5", "SSX1", "IL1B", "GMFB", "PSMA3") c("SNAP25", "ZMAT3", "NCAM1", "PRSS23", "MGLL", "FANCL", "TGFBR3", "ZNF337", "LOR", "SPEN", "IFIT1", "SFRP1", "PCOLCE2", "HSD11B1", "OLFML3", "PON3", "SERPINB9", "NUCB2", "SLC47A1", "MST1", "SFRP4", "LGALS1", "DNAJC10", "CD34", "TS…
SLIT2, "EDNRA", "SPARCL1", "PRRX1", "COL4A6", "NOTCH1") c("TCN1", "SNAP25", "ZMAT3", "PRSS23", "PBK", "MKI67", "DNAJC12", "LOR", "SPEN", "IFIT1", "IFI44L", "HSD11B1", "RCN1", "PON3", "SERPINB9", "DNAJB2", "KIF18A", "IRS1", "LGALS1", "HOPX", "DNAJC10", "CCDC47", "DIRAS3", "GSTO1", "CLIC4", "CD83", "CKS1B", "PCOLCE", "GRWD1", "LPAR1", "IQCG", "MED27", "HSP90AA1", "TACC3", "FERMT2", "TMPO", "SKA1", …
ANXA5, "RPS6KA1", "ACOT9", "GYS1", "RNF10", "IVD", "CD81", "EDNRA", "MAOB", "COL4A6", "CCNE2", "ELOVL5", "SPHK1") c("SNAP25", "ZMAT3", "PRSS23", "MGLL", "ALB", "MRPS16", "FANCL", "LOR", "SPEN", "IFIT1", "ISG15", "HSD11B1", "IFIT3", "SERPINB9", "MST1", "DNAJC10", "DIRAS3", "GSTO1", "PMP22", "TGM2", "PCOLCE", "GRWD1", "LPAR1", "ME1", "MED27", "HSP90AA1", "NELL2", "MACF1", "WFDC1", "USP13", "PPDPF",…
GYS1, "RNF10", "PPID", "IVD", "CD81", "ENG", "EDNRA", "ROGDI", "PELI1", "SNCAIP") c("TUBB2A", "SLC39A6", "NR3C1", "DIP2C", "IFIT1", "IGFBP6", "IFI44L", "FSTL1", "HSD11B1", "PTGER3", "ANXA6", "TFAP2C", "JMJD6", "FKBP11", "LGALS1", "BET1", "ISLR", "CLIC4", "OPN3", "CKS1B", "MED27", "CKB", "BRD2", "CALR", "IFIT5", "SATB2", "CBS", "IFIT2", "HEPH", "CCL8", "IFITM3", "ABCA3", "IFITM2", "ANXA5", "HSPA5"…
ABCG2, "NPDC1", "EDNRA", "PKP1", "COL21A1", "H1F0", "MAOB", "PADI2", "COL9A3", "CNR1", "MUC2") c("PCNA", "SNAP25", "ZMAT3", "TFF1", "SNCA", "DIP2C", "GGH", "LOR", "PCOLCE2", "CCL19", "OLFML3", "SERPINB9", "NUCB2", "NDUFA4L2", "SLC47A1", "MST1", "PHGDH", "CD34", "TSPAN7", "IGF1", "DIRAS3", "CKS1B", "PCOLCE", "GRWD1", "LPAR1", "COX7A1", "PTGDS", "ADAMTS1", "NCBP1", "SIRT3", "CKB", "TBL1X", "NELL2",…
GYS1, "HUWE1", "PBX3", "PPID", "EDNRA", "PDE4A", "PRRX1", "HGF", "PPT1", "TCFL5", "NOTCH1") c("IFI27", "DDB2", "SHCBP1", "ALB", "DIP2C", "IFI44L", "FABP4", "IFI6", "FSTL1", "HSD11B1", "IFI44", "GLRX", "MREG", "GPX1", "MST1", "FLRT3", "FKBP11", "SLC34A2", "ETV4", "ENPP2", "IL13RA2", "CFH", "IDO1", "TBL1X", "C1QB", "RIPK2", "CXCL10", "SATB2", "HEPH", "ZNF281", "SLC14A1", "ZFPM2", "CSF1R", "IFITM2",…
SERPINF1, "IRF7", "GPI", "LTBP3", "IL10RA", "TGFBR2", "MPDZ", "IDH2", "PLTP", "GLDC", "PDHX", "HS3ST1", "MATN2", "HAPLN1", "NBEA", "B2M", "RGN", "RGS5", "RAMP1", "PGK1", "ZEB2", "FZD6", "S100P", "MAP1A", "MFAP4", "NR2F1", "RCAN2", "RPS6KA2", "H1F0", "COL9A3", "APOC1", "CD14", "TMEM176B", "GLIPR1", "MRPL15") c("SNAP25", "RET", "RPS27L", "PRSS23", "MGLL", "TGFBR3", "ZNF337", "LOR", "SPEN", "IFIT1",…
CACNA2D3, "MPDZ", "CRIP1", "ASCC3", "FN1", "PLTP", "GYS1", "HUWE1", "RNF10", "PPID", "IVD", "CD81", "EDNRA", "PDE4A", "STEAP3", "DPY19L2P2", "NR2F1", "RCAN2", "ESM1", "PKP1", "PROX1", "PPP2R5A", "COL4A6", "ROGDI", "SSX1", "NOTCH1", "PELI1") c("SNCA", "AOX1", "CXCL12", "NDUFA4L2", "RFWD3", "AGPAT5", "NDRG4", "PAEP", "ITGAE", "NCBP1", "CIT", "APOA2", "TNC", "TOX", "TCTA", "PSRC1", "RSL1D1", "WNT5A"…
DMXL2, "HUWE1", "PPID", "IVD", "CD81", "SLIT2", "MRPL18", "STEAP3", "COL4A6", "RNASE1", "STC1", "CLMN", "RANBP1") c("SNAP25", "ZMAT3", "RNF128", "HERC5", "ZDHHC11", "CD83", "DLAT", "C7", "TBL1X", "KHDRBS3", "PHACTR1", "WNT5A", "IFITM3", "OPHN1", "CYC1", "ASCC3", "TOX3", "CCNE2", "PELI1") c("IL6R", "SMC1A", "KRT2", "GGH", "TSPAN4", "DSG3", "MPHOSPH9", "SFRP4", "CKAP4", "KIF15", "FOXM1", "MACF1", "…
GLIPR1) c("ZMAT3", "NCAM1", "TGFA", "SESN1", "NOVA1", "PDZD8", "PDGFC", "PRSS23", "TRIM14", "TGFBR3", "ZNF337", "SFRP1", "PCOLCE2", "OLFML3", "PON3", "TFPI", "SLC47A1", "MST1", "PEG3", "VIM", "SFRP4", "HOPX", "TSPAN7", "DIRAS3", "GSTO1", "PMP22", "MEF2C", "TRHDE", "LPAR1", "PTGDS", "YRDC", "NBL1", "SDC2", "NEK2", "NCAPH", "TIMP3", "TUBB2B", "SLCO2A1", "PRKCA", "MRC2", "SAP18", "PAK1", "PCP4", "SE…
TBC1D1, "RGN", "RGS5", "SLIT2", "PDE4A", "ZEB2", "SPARCL1", "PRRX1", "MAP1A", "NR2F1", "RCAN2", "VWF", "H1F0", "NDN", "SDHA", "PNMA1") c("DDB2", "NCAM1", "RET", "RAD51C", "TGFBR3", "EFHD1", "OLFML3", "ZDHHC11", "PON3", "TFPI", "SERPINB9", "MST1", "PODXL", "SERPINE2", "DPYSL2", "SFRP4", "HSPA13", "CD34", "DIRAS3", "GSTO1", "CLIC4", "RASIP1", "PMP22", "COL6A2", "TEX10", "LPAR1", "CILP", "COX7A1", "…
RCAN2, "RPS6KA2", "HLA-DPA1", "RNASE1", "CD14", "NOTCH1", "SNCAIP") c("ME2", "TCN1", "PLAT", "RNF128", "MGLL", "LOR", "SPEN", "GAMT", "HSD11B1", "KIF18A", "SCML1", "DNAJC10", "CKS1B", "GRWD1", "MELK", "SPC25", "CXADR", "USP13", "PHACTR1", "USP6NL", "SPRY2", "IFIT2", "MUC1", "CORO1C", "IFITM3", "IFITM2", "PDE8B", "CYC1", "ASCC3", "TFRC", "NPC1", "GYS1", "HUWE1", "CD81", "S100P", "CCNE2", "NOTCH1")…
10 c("HMOX1", "PAK1", "TP53I3", "RND3", "HAUS4", "BAG2", "TSPAN6", "PIR", "ALDH5A1", "CNN3", "UBB", "ZHX2", "SLC24A3", "NEO1", "LIMCH1", "PRKACB", "SLC4A4", "STAU2", "SATB2", "SMARCA2", "QDPR", "GPC3") c("ID2", "SMC2", "ABCB6", "BRD8", "OIP5", "GRAMD1C", "BTG1", "GAS1", "ANKMY2", "TMEM14A", "BTG3", "KIF2C", "MEIS2", "MCM2", "KCNJ2", "POMZP3", "NCOA2", "COPS7A", "MT1M", "REEP1", "NDRG2", "CDCA3", …
11 c("BEX4", "CD99", "ABLIM1", "CALML3", "HMOX1", "TSPAN6", "GPC3", "EFNB3", "SORT1", "DUSP2", "RNF103", "OGT", "VAT1", "TP53I3", "ANAPC13", "SLC24A3", "TSC22D1", "SNAP25", "TTC3", "CNN3", "ZHX2", "ZNF586", "ASMTL", "STAC", "ADH5", "SATB2", "UBB", "QDPR") c("GNPDA1", "RAB25", "TRIM22", "CXADR", "COPS7A", "FOXJ3", "CST3", "ALDH3A2", "BTG1", "EED", "ABCB6", "TXNIP", "MX2", "IFIT1", "OAS1", "AZGP1",…
GABBR1, "SLC27A3", "MFAP2", "ASMTL", "RNF128", "GOLGB1", "HBP1", "PPP1R13B", "BNIP3", "FOSL2", "OXA1L") c("GNPDA1", "ALDH3A1", "RAB25", "TRIM22", "CLNS1A", "IGFBP2", "OLFML2A", "BTG1", "ABCB6", "SLC37A4", "TNFSF10", "SRPK2", "SCAND1", "AZGP1", "FCGBP", "AKR7A3", "E2F2", "PRKDC", "SREBF1", "CYB561", "RGS4", "ANAPC13", "HMGB2", "C3", "TMEM14A", "DHCR7", "BCL6", "ATP10B", "PYCARD", "SIX1", "NVL", "N…
COBLL1, "MAGED1", "PPP1R13B", "BGN", "LBH", "COL15A1") c("UCHL1", "SPINK1", "ABCB6", "MTHFD2", "PRKDC", "OGT", "SHOX2", "AHCY", "HMGCS1", "SCUBE2", "SUSD4", "RNF128", "GOLGB1", "RRAGD", "IL11") c("C1S", "IL1R1", "MTHFD2", "SULF1", "IFIT1", "HERC5", "ADAMTS5", "HSPA13", "FADS1", "DAZAP2", "AKAP12", "GNS", "EDNRA", "CXCL10", "ALOX5", "SNAP25", "EPS8", "MATN2", "SATB2", "FKBP11", "EYA1", "CDH11", "C…
RGS5, "HPRT1", "TMEM176B", "C1QB", "GBE1", "PON3", "RHOBTB1", "NR2F1") c("NQO1", "CLNS1A", "MTHFD2", "SHMT1", "IFIT1", "SCG5", "IFITM1", "SMAD2", "MXRA5", "PLTP", "OGT", "ABCA3", "SLC29A1", "SHOX2", "VAT1", "ALDH3B1", "EDNRA", "CXCL10", "LGALS1", "LTBP1", "SNAP25", "TKTL1", "TIMP3", "NELL2", "ZHX2", "TBC1D16", "TGFBR2", "A2M", "RRAGD", "NR2F1") c("FRY", "TOPBP1", "JAG1", "ANO10", "CXCL12", "SLC5A…
12 c("PRKACB", "DDX42", "PTPN3", "DUSP3") c("RGS4", "MT1M") c("COMP", "SAP30", "CHRNA3") c("SLCO3A1", "DDX42", "DACH1", "ACVR1B", "HOXA10", "SNAPC1", "ERP44", "UPF3A", "FKBP1B", "PTPN3", "CDKN1B", "PSMD12", "NTRK2") c("RGS4", "NDC80") c("SLCO3A1", "FKBP5", "IRS2", "ATP2B1", "PELI1", "RNF138") c("IRAK3", "SAP30", "ALDH2", "ARNT2") c("PCDH9", "TARP", "ADD3", "IRS2", "PSMD12") c("LRRFIP1", "PCDH9", …
13 c("VAT1", "SMARCA1", "LAMB1", "DDX42", "SASH1", "UBB", "ALDH9A1", "CHN2", "CNN3", "APOD", "SNAP25", "GOLM1", "ACE2", "IL20RA", "DUSP2", "UBL3", "PAK1", "GABRP", "PLXNA2", "GUSB") c("RRAGD", "THAP11", "MEIS2", "GALNT2", "DES", "BCL11B", "CST3", "TRIM22", "RAB25", "ZBED1", "GAS1", "SMPDL3A", "CD320", "BTG3", "RAD51C", "ACSL1", "TAF5", "ANKMY2", "WNT5A") c("SAP30", "CAV2", "LIF", "F2RL1", "TRIM22…
14 c("SATB2", "SNAP25", "GUSB", "SEMA5A", "SOSTDC1", "GALNT11", "CACNA1D", "PAK1", "LIMCH1", "PIR", "STUB1", "PRKACB", "TSPAN6", "CNN3", "TOMM20") c("BTG3", "KCNJ2", "RGS4", "CBX4", "CXADR", "CD320", "FZD10", "ACSL1", "SPRR2B", "GALNT11", "RAMP3", "GPN3", "CST3", "COPS7A", "OIP5", "LEPROTL1", "CDCA3", "ABCB6", "VSNL1", "CYB561", "ITGAE") c("RAD23A", "KBTBD11", "TIMM8B", "HAMP", "BZW1") c("AHI1", …
15 c("GABRP", "ZNF586", "DUSP3", "LAMB1", "VAT1", "SATB2", "CST6", "SLC24A3", "SLC4A4", "CD99", "IL17RA", "PLXNA2", "TNNC1", "CNN3", "CX3CL1") c("GAS1", "WNT5A", "RGS4", "MEIS2", "ACSL1", "DST", "RNF130", "TM7SF2", "SMC2", "MITF", "MT1H", "GCLC", "CST3", "ALAD", "SLC1A3", "PIK3R1", "PLLP", "TCTA") c("HOXB7", "SERPINA5", "NFATC3", "ZNF468", "LIF", "LGALS3", "PCSK6", "FTH1") c("HPGD", "S100A8", "CR…
16 c("APOD", "IVNS1ABP", "SORT1", "QDPR", "DUSP2", "PRKACB", "PDZD2", "TSC22D1", "ZNF365", "ADH5", "CNN3", "ZNF263", "SIDT2", "GOLM1", "SMARCA2", "HMOX1", "SLC4A4", "ZNF211", "GABRP", "CD99", "UBL3", "BAG2", "RUNX1") c("AZGP1", "MEIS2", "RGS4", "NDRG2", "NVL", "CXADR", "ITGAE", "ALDH3A2", "MT1M", "SLC27A3", "PPIH", "TCTA", "GAS1", "CST3", "TXNIP", "ABCG1", "MITF") c("F2RL1", "TCL1A", "FTH1", "IGF…
PAM, "RNASET2") c("MYBPC1", "ZNF365", "USP13", "NRP1", "FLG", "TBCD", "BCHE", "UCHL1", "MACF1") c("CLIC4", "CXCL10", "RGS5", "KCNMB1", "SORBS1", "ZDHHC11", "ACTN1", "TOX3", "HSD11B1", "GM2A", "AKAP12", "HERC5", "SIDT2", "DIRAS3", "FADS1", "FXYD5", "MYOT", "HHEX", "FUT8", "LTBP3", "LOC283683", "APOE", "IGFBP1", "ANTXR1", "CDH11", "LAPTM4B", "ACTA2", "CCL18", "IFITM2", "SULF1") c("MAOB", "COL4A6", …
WT1, "MPDZ", "ITIH2", "PRELP", "OSR2") c("CXCL10", "SFRP1", "SORBS1", "DAB2", "SCG5", "LAMA4", "ZDHHC11", "COL4A6", "CD34", "NQO1", "HSD11B1", "USP13", "SIRT3", "NRP1", "LPAR1", "GM2A", "LGALS1", "SIDT2", "UBR4", "MICAL1", "MEF2C", "NR2F2", "FN1", "TGFBR3", "ALDH3B1", "PDE4D", "TGFBR2", "SLC47A1", "IGFBP3", "MPDZ", "MACF1", "GSTO1", "IFITM2", "ODC1") c("CXCL12", "MAFB", "TOX", "ITGAE", "PAEP", "T…
17 c("PAK1", "UVRAG", "HGSNAT") c("CXADR", "TXNIP", "NVL", "ABCG1", "COL8A1", "CTDSPL") character(0) c("XIST", "ARMCX2", "DEGS1", "MFAP2", "ENO2", "ESR1", "FGFR2", "IRX5", "DDAH1", "ZFP36L1", "NAP1L2", "ABCA5", "ARMCX6") c("PYCARD", "NVL", "SCGB2A1", "COL8A1") c("XIST", "UBE2G2", "ATP2B1", "PRNP", "RPS26", "IL1A", "TM4SF20", "ZNF721", "EGOT", "PLXNA1") PHACTR4 c("SMC1A", "GAS6", "RBPJ", "FTO", "A…
18 c("BEX4", "SMARCD3", "EFNB3", "INPPL1", "NEO1", "LAMB1", "DUSP2", "CNN3", "IVNS1ABP", "PAK1", "BAG2", "ZNF586", "PIR", "ZNF211", "VPREB3", "RPRD2", "IL20RA", "TPCN1", "DGKZ", "VGLL1", "LIMCH1", "GPC3", "TNNC1", "ABLIM1", "KIAA0040", "SLC24A3", "LMBRD1", "SNAP25", "APOD", "CST6", "CSPP1") c("ITGAE", "BTG3", "MEIS2", "MT1M", "THAP11", "AZGP1", "UNC119B", "ZC3HAV1", "FOXJ3", "RERE", "CYB561", "MI…
FAM162A, "PTOV1") c("OLFML2A", "ITGAE", "ALDH3A1", "AZGP1", "GPX7", "C3", "SCGB2A1", "LONP2", "CYB561", "BTG1", "TNFSF10", "FCGBP", "IGFBP2", "TRIM22", "ID2", "BCL11B", "PYCARD", "IKZF1", "TBCB", "NVL", "DHCR24") c("PNN", "FAS", "POLR2A", "CD55", "EEF1E1", "PFDN5", "ADCY1", "DUSP2", "ZNF329", "PELI1", "ASXL2", "XIST", "HEBP2", "PERP", "ABHD6", "ATP11B") c("ALDH2", "ARHGEF3", "FASTKD1", "TMED5", "…
19 c("STUB1", "SLC4A4", "RUNX1", "HMOX1", "PAK1") c("MEOX2", "ITGAE", "GNPDA1", "RRAGD", "CDIPT", "BTG1", "WNT5A") character(0) c("STUB1", "CSTA", "CXCL14", "GATM", "MGLL", "HBP1", "COG5", "SSPN", "S100A8", "ARMCX2", "CRYAB", "CRISP3", "GNPDA1", "TRPS1", "WNT5A", "NDP", "AHNAK2", "NTRK2", "NEBL") c("SRPK2", "ALDH3A1", "SPATA20", "ITGAE", "GNPDA1", "RRAGD", "ACO1", "MCM6", "C4BPA", "BTG1") c("HBP1…
20 c("APOD", "SCPEP1", "SNAP25", "GABRP", "CNN3", "PIR", "IVNS1ABP", "GPC3", "LIMCH1", "BEX4", "SATB2", "HMOX1", "CX3CL1") c("VSNL1", "AZGP1", "RIMS3", "TRIM22", "ALAD", "DES", "ACSL1", "MEIS2", "RAB7A", "SLC1A3", "MT1H", "ITGAE") c("NFATC3", "CAV2", "SERPINA5", "TRIM22", "F2RL1", "MYCN", "RAB5B") c("AZGP1", "RIMS3", "SH3BGRL", "CRYAB", "TPD52", "MAGEH1", "ACPP", "FBXL5", "GATM", "TCEAL2", "LMO4"…
21 c("RUNX1", "ABLIM1", "TOMM20", "SATB2", "SCPEP1", "VAT1", "DDX42", "ADAP1", "PPL", "LIMCH1", "STUB1", "RND3", "CX3CL1") c("SLC1A3", "EIF4B", "VSNL1", "GAS1", "THSD7A", "TXNIP", "NFIB") c("PRRG1", "THSD7A") c("XIST", "OXA1L", "EIF3H", "TPD52", "UBR5", "AHNAK", "TRIM2", "SH3GLB2", "NEBL", "CHPT1", "DDX42", "CD36", "CRYAB", "PPL", "STUB1", "CSTA", "ITIH5", "PPP1R3C", "IGF1", "ZBED2", "LAMA5", "SS…
22 c("SLC4A4", "IL17RB", "GABRP", "CNN3", "TMBIM6", "OGT") c("STAT5B", "SLC1A3", "NPDC1", "EIF4B") c("MYCN", "DIO1", "NPDC1", "IGFBP1", "SAP30") c("MSX1", "AGAP1", "WBP4", "XIST", "UPF3A") c("E2F2", "SCGB2A1", "IKZF1") c("HSPA1A", "ERAP1", "XIST", "FKBP5", "RNF13", "IRS2") c("SLC1A3", "ERAP1", "SAP30", "PSMB8") c("MSX1", "TARP", "WBP4", "MAN1A1", "IRS2", "POLR1E") c("STC2", "POLR1E", "RBP4") c("I…
23 c("IL17RB", "HMOX1", "SOSTDC1", "LASP1", "TNNC1", "APOD", "GLRX", "VAT1", "SATB2", "CX3CL1", "SQSTM1", "ABLIM1", "CHN2", "QDPR", "IL20RA", "STAC", "PTPN3", "BAG2", "LAMB1", "RND3", "GOLM1", "PLXNA2", "CNN3", "CD99", "UNG", "SNAP25", "LIMCH1", "CUL4B") c("MITF", "CTDSPL", "SMC2", "MCM2", "RTN3", "PAQR4", "WNK1", "AZGP1", "OIP5", "VSNL1", "CD320", "ALDH3A2", "FZD10", "SLC1A3", "TBCB", "GALNT2", …
CELSR2, "LGR4", "GOLM1", "C2CD2", "DHRS2", "MSX1", "PKP1", "ATRX", "CYB561", "WNT5A", "ITIH5", "PADI2", "OXA1L", "ISL1", "SNAPC1", "FGFR2") c("ZNF318", "FDPS", "C4BPA", "MCM2", "NUP43", "HMGB2", "RTN3", "PAQR4", "SCGB2A1", "KCND3", "DHCR7", "MCM6", "AZGP1", "OIP5", "P4HB", "SRPK1", "SPRR1B", "PSAT1", "EGF", "TBCB", "GALNT2", "KLHDC8A", "AGTPBP1", "DHCR24", "C3", "NDUFB6", "IKZF1", "SEC61B", "ITGA…
ZNF281, "SEMA6A", "GNB5", "GSTM3", "HLTF", "RAD51C", "HSD17B11", "AFF1", "MAP2K6", "FOXO3", "SNRPD3", "CSDE1", "NINL", "NUAK1", "DCLRE1C", "ISL1") c("HYOU1", "CTSC", "TSPAN4", "SFRP1", "MCAM", "C5AR1", "PTP4A1", "IGFBP4", "OLFM1", "S100A4", "PCDH17", "PDIA6", "ASB13", "LGALS1", "ANXA5", "MMD", "SERPINA3", "C1QB", "MLXIP", "OSBPL10", "TMEM158", "TUBB3", "PLAUR", "NOVA1", "PLOD1", "LPL", "UCHL1", "…
CSGALNACT1, "KHDRBS3", "IDE", "ST14", "BMP4", "ISLR", "SERPINF1", "CP", "BCAT1") c("CD200", "RTN3", "PAQR4", "WIF1", "OIP5", "PLA1A", "FZD10", "SLC30A1", "BSPRY", "OGFOD1", "ITGAE", "SCML2", "NEFM", "SEMA3C", "PKP1", "GAS1") c("NCAM1", "ZNF516", "SHCBP1", "RBBP8", "FBN2", "PCMT1", "LGALS1", "SGCB", "NFIC", "AZGP1", "HHEX", "GABBR1", "MDC1", "SLC7A8", "IGF1", "CD320", "ALDH3A2", "IGF2BP3", "HOMER2…
SLC1A5, "PSMD10", "POLR2K", "ADI1", "PSMC4", "UTP6") c("TCEA2", "CXCL12", "SFRP1", "SCG5", "ITM2C", "ESR1", "ALDH1A1", "SLCO4C1", "SOSTDC1", "GNE", "MT1F", "LGALS1", "CTSH", "DEGS1", "JAM3", "LASP1", "PCM1", "PSIP1", "TM2D3", "GLRX", "MAOA", "RAP2A", "NAV2", "LRIG1", "CXCL14", "TCF4", "SERPINI1", "CXCL13", "RHOB", "MAST2", "PTGDS", "COL15A1", "IL20RA", "SCD5", "SUSD4", "STAC", "ANGPT1", "ISOC1", …
FGF9, "ZNF232", "PKIA", "TFDP2", "BMP4", "AUTS2", "AEBP1", "ISLR", "SERPINF1", "FGFR2") c("FKBP1B", "GPSM2", "PLA1A", "HMGCS1", "UCHL1", "EBP", "ARL5A", "CGA", "PRIM2", "STEAP3", "SUSD4", "OGFOD1", "RASSF1", "SSX1", "BCHE", "SHOX2", "KIF18A", "MYBPC1", "UNG", "RAD51C", "PCYOX1", "SERPINB9") c("PELI1", "FARP1", "FADS1", "CCL18", "LAPTM4B", "C1QB", "GNAI2", "HHEX", "RAP2A", "GPM6B", "SATB2", "DOCK1…
GSTM3, "PARM1", "RET", "RGS5", "SERPINB9", "GBP1", "NCL", "SULF1") c("MGLL", "SHCBP1", "BIRC3", "CCDC92", "CCL18", "NUP43", "ANXA2P2", "RBPJ", "FKBP11", "IFI44L", "SPARCL1", "GALNT2", "GLIPR1", "TDP1", "RNFT2", "PAPSS2", "EVI2A", "PDLIM5", "SACS", "CDH2", "ZNF281", "MSX1", "RET", "SLC44A4", "ITIH5", "RGS5", "CREB1", "SULF1") c("PELI1", "LDB2", "FARP1", "DPY19L1", "FBN2", "RCBTB2", "LGALS1", "CTSH…
ABCC3, "SIRT3", "PKP1", "RET", "ERAP2", "CAPRIN1", "CSF3R", "PUF60", "SERPINB9", "GBP1", "CP", "CXCL10", "BCAT1", "UTP6") c("SMURF2", "HSP90AA1", "HSPA8", "CORO1C", "QKI", "CENPM", "MLXIP", "PODXL", "SATB2", "DHRS9", "HMGCS1", "ZDHHC11", "SNHG3", "RRS1", "BET1", "HNRNPAB", "TEX10", "PPID", "AHSA1", "SHOX2", "GPR37", "TIAM1", "CYP51A1", "SIRT3", "SLC25A37", "NOTCH1", "MYC", "GRAMD1B", "SERINC5", "…
STXBP6, "SERPINB9", "CXCL10") c("MGLL", "ZNF318", "CXCL12", "PRSS23", "LDB2", "CKS1B", "CTDSPL", "PIP4K2B", "CORO1C", "VAT1", "HHEX", "SATB2", "UCHL1", "EBP", "SNHG3", "SPC25", "LOR", "DNAJC10", "GALNT2", "SORBS1", "PRIM2", "MAOB", "STEAP3", "PPID", "OGFOD1", "PCOLCE", "RASSF1", "AKT3", "SSX1", "OPHN1", "LTBP1", "SHOX2", "LMCD1", "PLTP", "ABCC3", "SIRT3", "NOTCH1", "SNAP25", "IFIT1", "SERPINB9", …
PSMD11, "CXCL10") c("MGLL", "PELI1", "PRSS23", "CHORDC1", "NFAT5", "NTRK2", "PCMT1", "CORO1C", "VAT1", "PLA1A", "SATB2", "HMGCS1", "EBP", "SRPK1", "UBIAD1", "SPC25", "LOR", "DNAJC10", "NMU", "SORBS1", "GALNT3", "MAOB", "SCD5", "STEAP3", "RASSF1", "OPHN1", "LTBP1", "SHOX2", "HERC5", "PGR", "ABCC3", "NOTCH1", "UNG", "SNAP25", "IFIT1", "SEMA6A", "PCYOX1", "DCLRE1C", "ADI1", "SERPINB9", "GBP1", "FCGR…
ZSCAN18, "IFIT1", "SEMA6A", "HBB", "MSX1", "ALDH1A2", "EPHB2", "MYH11", "SLC22A5", "SLCO2A1", "RGS5", "SERPINB9", "CP") c("MGLL", "PELI1", "PRSS23", "SCG5", "FARP1", "PIP4K2B", "ABCA3", "VAT1", "RAP2A", "ZDHHC11", "SNHG3", "UBIAD1", "SPC25", "GALNT2", "SORBS1", "STEAP3", "PPID", "PCOLCE", "RASSF1", "SSX1", "OPHN1", "LTBP1", "HERC5", "PGR", "NELL2", "LPAR1", "SIRT3", "SNAP25", "IFIT1", "RET", "PCY…
ABCG2, "DKK2", "KHDRBS3", "PCYOX1", "MS4A6A", "PSMC3") c("MGLL", "SIAH2", "PRSS23", "LGALS1", "CORO1C", "ANXA5", "OPN3", "GNAI2", "ELOVL5", "VAT1", "CALR", "CCDC88A", "RRP8", "PPIF", "CLIC4", "SRPK1", "SPC25", "LOR", "GALNT2", "IQCG", "NR3C1", "ENO2", "PTPN3", "PCOLCE", "LTBP1", "LPAR1", "ABCC3", "FSTL1", "IFIT1", "CAPRIN1", "CXCL10") c("PELI1", "PRSS23", "HSP90AA1", "PARP2", "OLFM1", "HPRT1", "F…
KCNQ2, "LGALS3BP", "SIRT3", "ANXA1", "NOTCH1", "ZSCAN18", "IFIT1", "SERPINB9", "NXF1") c("NPY1R", "PELI1", "GNG11", "IGFBP4", "FARP1", "AXL", "CILP", "LAMC1", "FN1", "AKR1B1", "OPN3", "GNAI2", "FHL1", "CSNK1E", "HHEX", "GPM6B", "DKK3", "SATB2", "PCOLCE2", "PPIF", "CLIC4", "TKTL1", "ZDHHC11", "IFI44L", "PDLIM3", "GALNT2", "SORBS1", "RCAN2", "A2M", "KLF11", "PER2", "FBLN5", "TEX10", "PPID", "BICC1"…
FCGR2A) c("MGLL", "TFF1", "PELI1", "HSP90AA1", "PIP4K2B", "VAT1", "RAP2A", "DOCK10", "RRP8", "SNHG3", "SPC25", "NR3C1", "STEAP3", "OGFOD1", "RASSF1", "SSX1", "SHOX2", "HERC5", "MYBPC1", "IFIT1", "PCYOX1", "SERPINB9", "GBP1") c("SERPINA1", "HSPA6", "TUBB2A", "COL9A3", "CRELD2", "HSP90AA1", "HSP90B1", "FARP1", "DPY19L1", "FBN2", "CILP", "MT1F", "JMJD6", "DPYSL2", "LGALS1", "CORO1C", "LRP4", "EMP3",…
CD34, "ATF5", "COL6A2", "ABCC3", "KCNQ2", "FSTL1", "CDH2", "DACT1", "IFIT1", "FCER1A", "AEBP1", "MSMB") c("TFF1", "ZNF318", "NFAT5", "CUEDC1", "PLA1A", "TKTL1", "BET1", "RDH11", "NR3C1", "RASSF1", "H2AFX", "SHOX2", "HERC5", "LPAR1", "NOTCH1", "HLTF", "PCYOX1") c("MGLL", "PRSS23", "HSP90AA1", "DNAJB4", "ITM2A", "FADS1", "CILP", "PIP4K2B", "CORO1C", "EMP3", "PMP22", "JAM3", "PON3", "ABCA3", "CXCL9"…
IGFBP3, "SERPINB9", "NXF1", "CXCL10") c("TFF3", "NCALD", "PRSS23", "RBBP8", "BIRC3", "FXYD2", "SPATS2L", "PCMT1", "CCDC92", "MMD", "NFIC", "SDC2", "SERPINE2", "UCHL1", "NQO2", "TAGLN", "TUBB2B", "SLC7A1", "SPARC", "CGA", "SPARCL1", "GALNT3", "SEC61B", "PCOLCE", "WRB", "TDP1", "SCML2", "LTBP1", "PGR", "RCN1", "LPAR1", "PNMA1", "NEFM", "TCTN1", "MSX1", "MYH11", "SLCO2A1", "IGFBP3", "GAS1", "CP", "S…
FERMT2, "SNAP25", "IFIT1", "RPS6KA1", "OXA1L", "ADI1", "SERPINB9", "PSMD11", "CXCL10") c("MGLL", "PELI1", "PRSS23", "HSP90AA1", "FARP1", "CORO1C", "PMP22", "VAT1", "PLA1A", "CCDC88A", "LRIG1", "SRPK1", "MRPS16", "UBIAD1", "LOR", "DNAJC10", "WFDC1", "COL15A1", "MAOB", "VEGFA", "OGFOD1", "LRRC37A3", "PCOLCE", "RASSF1", "LTBP1", "NELL2", "TGM2", "LPAR1", "ABCC3", "NOTCH1", "NRXN3", "NEFM", "SNAP25",…
MYH11, "TNFSF10", "WSB2", "CDS1", "NR2F2", "PGK1", "TMEM47", "SLCO2A1", "MAP9", "PDHX", "RGS5", "HLA-DRA", "RGS1", "CD14", "NR2F1", "SERPINF1") c("MGLL", "NCALD", "PELI1", "PRSS23", "SFRP1", "SCG5", "SLC47A1", "LGALS1", "CORO1C", "FN1", "QKI", "ABCA3", "GNAI2", "VAT1", "CCDC88A", "MICAL1", "SERPINH1", "LRIG1", "TKTL1", "ZDHHC11", "SNHG3", "ODC1", "UBIAD1", "SPC25", "LOR", "DNAJC10", "GALNT2", "SO…
PKP1, "TMEM47", "RET", "CAPRIN1", "IGFBP3", "SERPINB9", "NR2F1", "CXCL10") c("CIT", "CXCL12", "MCAM", "FDFT1", "LSM2", "AGPAT5", "ABCA3", "RHOC", "MUC2", "TNC", "RDH11", "RFWD3", "TMEM147", "SH2D2A", "NCBP1", "PELO", "AKT3", "ITGAE", "SLC25A15", "PSRC1", "GREM1", "SEL1L", "WNT5A", "PHKA1") c("TCEA2", "TFF1", "RRM2", "PRSS23", "SCG5", "SERPINB2", "PBK", "SOSTDC1", "SLC47A1", "CTDSPL", "PIP4K2B", "…
RAD51C, "CAPRIN1", "SERPINB9", "PRMT5", "NGDN", "CXCL10") c("PELI1", "FARP1", "VAT1", "RAP2A", "NUDT11", "DOCK10", "TKTL1", "ZDHHC11", "UBIAD1", "OPHN1", "CCNE2", "CD83", "HERC5", "SNAP25", "KHDRBS3", "WNT5A", "OXA1L", "SULF1") c("SMC1A", "TCEA2", "TSPAN4", "IL6R", "FOXM1", "KCNN4", "PLA1A", "SFRP4", "KIF15", "PCSK6", "GGH", "EXOSC4", "SGCE", "CKAP4", "MSMB") c("MGLL", "TFF1", "PRSS23", "HSP90AA1…
ZSCAN18, "TCTN1", "SEMA6A", "NRN1", "STAT5B", "MYH11", "PARM1", "NR2F2", "TMEM47", "OLFML2A", "SLCO2A1", "RGS5", "NR2F1", "SERPINF1") c("NCAM1", "NCALD", "FARP1", "FBN2", "FADS1", "CILP", "DPYSL2", "CCDC92", "CD55", "EMP3", "PMP22", "SERPING1", "QKI", "PON3", "ABCA3", "GNAI2", "PODXL", "MICAL1", "SERPINE2", "DOCK10", "SFRP4", "UCHL1", "CLIC4", "ZDHHC11", "SNHG3", "RASIP1", "SPARCL1", "PDLIM3", "S…
MYH11, "RAD51C", "CANX", "TMEM47", "RET", "AGL", "RGS5", "HLA-DPA1", "SERPINB9", "CD14", "NR2F1", "FCGR2A") c("MGLL", "S100P", "MELK", "CKS1B", "CORO1C", "TXNRD1", "MUC1", "PLAT", "SRPK1", "UBIAD1", "SPC25", "LOR", "SPRY2", "DNAJC10", "GALNT2", "ME2", "CACYBP", "SCML1", "CCNE2", "TFRC", "SLC37A4", "SHOX2", "KIF18A", "ABCC3", "NOTCH1", "ADI1", "NGDN") c("MICB", "S100P", "MGAM", "MELK", "RAB31", "S…
24 c("TSC22D1", "SLC4A4", "GOLM1", "ABLIM1", "CD99", "GLRX", "BAG2", "VAT1", "UNG", "QDPR", "MSL1", "DYNC1H1", "CCDC28A", "ZNF586") c("KIF2C", "OIP5", "CDCA3", "MT1H", "MT1M", "EED", "MCM2", "SMC2", "TMEM14A", "GPN3", "TAF5", "MEOX2", "MEIS2", "RTN3", "IFIT1", "RNF130", "ITGAE", "CD320", "RGS4", "GAS1", "DES", "NPDC1", "RAB25", "ACSBG1", "LRP5", "CCDC28A", "CYB561", "CXADR", "TBCB", "NVL") c("NSL…
TBC1D15, "MPZL2") c("SPC25", "GRWD1", "PRIM2", "NSL1", "USP13", "AARS", "FN1", "LAMA4", "LGALS1", "PPID", "FTO", "IFIT1", "PYCR1", "A2M", "TIMP3", "IKBKE", "GSTO1", "NT5E", "VAT1", "STEAP3", "MACF1", "CLNS1A", "GNAI2", "AIDA", "GYS1", "SERPINH1", "TFPI", "UGDH", "SIRT3", "TGFBR2", "EXT1", "LOR", "DCTPP1") c("CIT", "PSRC1", "APOA2", "TIMM17A", "ITGAE", "JAG1", "NDUFA4L2", "RAI14", "TWF2", "PPP1CA"…
25 c("IL15RA", "RBM6", "SORT1", "SLC4A4", "ENPEP", "GALNT11", "APOD", "BEX4", "IVNS1ABP", "BMI1", "GABRP", "ATM", "COL7A1", "GRSF1", "STUB1", "SNAP25", "IL17RB", "PIK3IP1", "SEMA5A", "PRKACB", "TMBIM4", "BCAS1", "CHN2", "SATB2", "KIAA0232", "ADAP1", "ACE2") c("TXNIP", "GRAMD1C", "LIMK2", "LSM4", "BTG1", "PIK3R1", "COL8A1", "REEP1", "AZGP1", "GALNT11", "GAS1", "IFIT1", "CXADR", "NVL", "BTG3", "COP…
CCNG1, "RNF128", "STUB1", "CKB", "BCHE", "MXI1", "CAST", "UBR5", "XIST", "ACAA2", "LDB3", "FGGY", "KCTD2", "CITED2", "PPP1R3C") c("NDUFA4", "SCGB2A1", "C3", "GRAMD1C", "LIMK2", "LSM4", "SAMM50", "BTG1", "SLC25A11", "COL8A1", "TNFSF10", "REEP1", "AZGP1", "ENPEP", "PYCARD", "ZNF512B", "SLC16A6", "SPATA20", "FAM117A", "ACADVL", "ARID1A", "NVL", "C4BPA", "GMNN", "ACP6", "COMMD3", "CLNS1A", "RGS4", "T…
PRKACB, "NDRG2", "FBP1", "HLTF", "MAP2K6", "ZNF395", "CIRBP", "RNF43", "HMGCS2", "RHOB", "COBLL1", "KCTD2", "JAM3", "RGL1", "GSDMB", "KIAA0232", "CYP2J2", "ACE2", "COX15", "GCC2", "PSD3", "GSPT2") c("GSK3B", "NRP1", "HMGCS1", "SCUBE2", "ZNF83", "FASN", "ARFIP2", "SPINK1", "HMGB1", "GGCT", "MRC2", "RNF128", "MACF1", "BCHE", "CCR2", "PCCA", "CGA", "AHCY") c("C7", "LAPTM4B", "KHDRBS3", "IL33", "L1CA…
FBN2, "COL6A1") c("LTBP1", "L1CAM", "NRP1", "PYCR1", "SCUBE2", "ZNF83", "LPAR1", "MGLL", "IFIT1", "IFITM3", "TMEM63A", "IFITM2", "RUNDC3B", "IVD", "SELENBP1", "CLNS1A", "ZDHHC11", "MXRA5", "EDNRA", "STUB1", "SNAP25", "PELI1", "PCCA", "SIRT3", "KCNMA1", "GSTO1", "PTPRD", "OPHN1") c("SF3A2", "GZMA", "GNS", "SNX11", "TBC1D12", "IFIT1", "IFITM3", "IFITM2", "SORBS2", "MYH10", "AHCYL2", "MUC1", "SPINK1…
PTPRD, "EMP3", "TPSB2", "COL6A1") c("PUF60", "LTBP1", "L1CAM", "ABCC3", "RBM6", "NRP1", "PCLO", "ZNF83", "LPAR1", "MGLL", "IFIT1", "IFITM3", "DMXL2", "SORBS2", "RUNDC3B", "IVD", "DYNLT3", "MRC2", "FTO", "SNAP25", "PELI1", "PCCA", "HSP90AA1", "SIRT3", "KCNMA1", "GSTO1", "HSD11B1", "FGF13", "MAP2K5", "NR1I2", "PROX1") c("PPP2R5E", "KHDRBS3", "PPP3CA", "TNFSF10", "RGL2", "MGLL", "TMEM63A", "RGS1", "…
RCAN2, "HIST3H2A", "AHCY", "PEG3", "BTAF1", "TPM2", "PTPRD", "NRXN3", "TFPI") c("C7", "LTBP1", "TGFBR2", "EXT1", "ABCC3", "NR2F1", "NRP1", "PYCR1", "SMAD2", "LGALS1", "DAB2", "TCTN1", "LPAR1", "MGLL", "IFIT1", "QKI", "IFITM3", "IFITM2", "RUNDC3B", "IVD", "A2M", "TIMP3", "CLNS1A", "TCTN2", "MRPL44", "NID1", "ZDHHC11", "DYNLT3", "MXRA5", "IKBKE", "CXCL10", "EDNRA", "IFITM1", "FTO", "MACF1", "SNAP25…
OPHN1, "NRXN3", "TFPI") c("C7", "PODXL", "SLIT2", "SEMA6A", "MYH11", "DYNLRB1", "L1CAM", "ABCC3", "PMP22", "NR2F1", "YTHDF1", "SERPINE2", "DPYSL2", "SMAD2", "LPAR1", "AHR", "ZSCAN18", "QKI", "RUNDC3B", "IVD", "BICC1", "MYH10", "SYNM", "VPS13C", "ARL6IP5", "ZDHHC11", "RARRES2", "DYNLT3", "MRC2", "PDLIM3", "RGS5", "DDB2", "F2R", "TACC1", "AOC3", "PCP4", "WSB1", "EFHD1", "PRKCA", "RCAN2", "SIRT3", "…
26 c("GOLM1", "SATB2", "BAG2", "SLC4A4", "PIR", "CST6", "CD99", "SMARCA2", "TPCN1", "STUB1", "RND3", "LIMCH1", "TNNC1", "GABRP") c("POMZP3", "DES", "CYB561", "SPRR2B", "GALNT2", "SLC25A46", "TMEM14A", "WNT5A", "PDE6D", "RTN3", "THSD7A", "IFIT1", "IFIT3", "ACSL1", "OAS1", "MT1H", "FAM50A", "NVL", "CHKA", "IFIT2", "REEP1", "NTHL1", "ITGAE", "ABHD10", "MT1M") c("SERPINA5", "PON1", "IGFBP1", "CYP2C18…
ANGPT1, "EFHC2", "NEBL", "XIST", "NDP", "NUDT11", "SESN1", "DHTKD1", "WIF1") c("SCGB2A1", "UBE2E3", "NDUFS8", "ABCG2", "FCGBP", "NDUFC1", "SAMM50", "HIGD2A", "NUP43", "TPRKB", "FDPS", "CYB561", "COX7B", "NDUFA9", "CHMP2A", "NDUFB7", "SPRR2B", "SPRR1B", "GALNT2", "NDUFA6", "SLC25A46", "TMEM14A", "PDE6D", "C3", "RTN3", "APBA2", "ACSL1", "NVL", "DHCR7", "CHKA", "REEP1", "NTHL1", "E2F2", "AP1B1", "IT…
RASAL1, "RHOBTB1") c("NT5E", "MGLL", "FTO", "LGALS1", "SERPINB9", "TFPI", "GALNT2", "CRIP1", "SAR1B", "PKP1", "IFITM3", "TGFBR2", "NQO1", "THSD7A", "NCALD", "SF1", "HSD11B1", "DPP8", "ZNF580", "GM2A", "IFIT1", "RET", "CXCL10", "LTBP1", "PCBP4", "IFIT2", "EIF2AK2", "SOD3", "PELI1", "MEG3", "PYCR1", "GSTO1", "SLC47A1") c("TOX", "NDUFA4L2", "WNT5A", "SLC35A1", "MRPL2", "GREM1", "PPP1R10", "HTRA1", "…
27 c("CNN3", "ZNF586", "CTDSP2", "GABRP", "APOD", "HMOX1", "PTPN3", "CALML3", "VPREB3", "SNAP25", "IVNS1ABP", "DYNC1H1", "BAG2", "MBTPS1", "SATB2", "PAK1", "ITCH", "FGFR4") c("SLC1A3", "KIF2C", "CDCA3", "NFIB", "MT1M", "ITGAE", "OIP5", "SMC2", "MT1H", "CD320", "COPS7A", "ACSL1", "MCM2", "BTG3", "PIK3R1", "THAP11", "IFIT2") c("ZNF468", "NFATC3", "NPC1", "SLC7A5") c("MGLL", "MED21", "LMO4", "ESPL1"…
28 c("HMOX1", "DUSP2", "BLCAP", "ZNF586", "GABRP", "IVNS1ABP", "PIR") c("ID2", "FOXJ3", "THAP11", "CHKA", "TBP", "RGS4", "TCTA") c("NFATC3", "LPCAT4", "MYCN") c("ESR1", "JAG1", "CDKN1B", "CRISP3", "HOXA10", "HOXB6", "MSX1", "CXCL14", "ZNF91", "LPIN1", "SESN1", "AHR", "LGR4") c("SCGB2A1", "ID2", "PYCARD", "SIX1", "CHKA", "TNS3", "RGS4", "TCTA") c("NFKBIA", "PNN", "DUSP2", "SIGLEC15", "ZFP36", "RAB…
29 c("APOD", "BEX4", "GABRP", "DUSP2", "WDR91", "IL17RB", "RBM6", "SQSTM1", "PIR", "PLXNA2", "NECAP2", "SLC24A3", "HMOX1", "SASH1", "CALML3", "HAUS4", "MED23", "UVRAG", "BLCAP", "SEMA5A", "TSC22D1", "ADH5", "IL15RA", "PEX6", "TP53I3", "CD99", "CST6", "RUNX1", "KIAA0232", "ZNF586", "CX3CL1", "BMI1", "GOLM1", "E2F5", "SMARCA2", "SMARCD3", "SNAP25", "STUB1", "LMBRD1", "PAK1") c("RERE", "RGS4", "GLOD…
GOLM1, "MOAP1", "CUTA", "STUB1", "UBE2Q1", "MLH3", "ERMP1") c("SCAND1", "FCGBP", "ARID1A", "RGS4", "ALDH3A1", "URM1", "AZGP1", "HIGD2A", "SEC61B", "NDUFS8", "FKBP2", "DCTPP1", "POLR2G", "PCTP", "TNFSF10", "DKFZP586I1420", "C3", "NVL", "APEX1", "CKAP2", "COMMD3", "PLA2G15", "IGFBP2", "TCTA", "TSPAN7", "TMEM14A", "PEX6", "AASDHPPT", "LEPROTL1", "GDE1", "REEP1", "SIX1", "NCOA2", "FBXO21", "E2F2", "A…
KIAA0232, "FAM13B", "ZBED5", "LRRC17", "MT1F", "LMO4", "CYP4B1", "SH3BGRL", "GOLM1", "PBX1", "PSIP1", "SMARCA2", "MAST2", "ZNF589", "QPRT", "ERMP1") c("UCHL1", "SPEN", "AHCY", "TLE1", "GPSM2", "MYBPC1", "RAD51C", "ASF1A", "TFIP11", "SCUBE2", "ZNF589", "CCR2", "MLH3", "GPR143") c("RGS5", "HHEX", "OXA1L", "UMOD", "ACTN1", "AKAP12", "FGF13", "EPS8", "RET", "SLC35A1", "IRF4", "ADAMTS5", "TOX3", "ARMC…
ACOT9, "UGDH", "CADM1", "LRRC17", "INPP4B", "LMO4", "SPINT1", "RFX5", "CPA3", "ABCG2", "PODXL", "SNAP25", "KLHL21", "ZFP64", "NOTCH3", "MNT") c("MGLL", "RBMS1", "SIX2", "CPT1A", "ABCC3", "PRSS23", "CORO1C", "FAM174B", "OPN3", "LPAR1", "CXCL10", "NR3C1", "ACVR1B", "EIF3G", "MFAP3L", "SYCP2", "GDPD5", "PPOX", "PHF10", "MAF") c("JMJD6", "HSP90AA1", "HHEX", "LGALS3BP", "RBMS1", "ANXA1", "CTBP2", "SYN…
MT1F, "GDPD5", "FKBP11", "PHF10") c("TFF1", "SEMA4C", "TRIB2", "NUPR1", "ARL2", "NT5C", "SLC35A1", "SOX4", "IRF4", "MED23", "SAR1B", "IFNGR1", "LPAR1", "TBX3", "PLA2G15", "TM4SF1", "ZKSCAN1", "NR3C1", "PPP1R10", "ZBED5", "DPF2", "SCUBE2", "ZNF277", "ELN", "POGZ", "PHF10", "ZFP64") c("CYP1B1", "UCHL1", "TFPI", "HSP90AA1", "SPEN", "DNAJB4", "XIST", "MGLL", "AHCY", "LGALS3BP", "ACSL4", "ABCC3", "ZNF…
PHF10) c("SFRP1", "TGFBR3", "UCHL1", "RGS5", "SPEN", "ARMCX1", "MGLL", "AHCY", "PSMD12", "SLC47A1", "SIX2", "ABCC3", "PRSS23", "COX8A", "OPHN1", "TLE1", "LRIG1", "IRF4", "TDP1", "AHR", "MYLIP", "SNAI2", "PTGDS", "FABP7", "LPAR1", "TSPAN7", "ZNF337", "PDGFA", "SCUBE2", "SH3BGRL", "PMP22", "SNAP25", "PHF10", "NELL2", "MLH3") c("TCN1", "DNAJA1", "HSP90AA1", "SPEN", "OXA1L", "ADNP", "LGALS3BP", "TOP1…
MAPKAPK5, "HLA-DRA", "CXADR", "RAMP1", "QPRT") c("SFRP1", "TGFBR3", "A2M", "TFPI", "SPEN", "TGFBR2", "MGLL", "SLC47A1", "ABCC3", "TIMP3", "NT5E", "PRSS23", "COX8A", "ITGB1", "RET", "STAP2", "DCTPP1", "MAPK13", "CORO1C", "NR2F2", "LRIG1", "DPP8", "BAZ1A", "ARMCX3", "UBR4", "SAR1B", "LPAR1", "TFIP11", "NCALD", "CXCL10", "C7", "ZNF337", "UBE4A", "UGDH", "MEF2C", "GDPD5", "FN1", "PPOX", "SNAP25", "PH…
30 c("IL17RB", "TSPAN6", "CACNA1D", "GUSB", "CD99", "DUSP2", "UNG", "APOD", "ORAI3", "WDR13", "ENPEP", "BEX4", "SCPEP1") c("TM7SF2", "FOXJ3", "THAP11", "MX2", "EED", "TMEM14A", "GLOD4", "WNT5A", "SMC2", "COPS7A", "FZD10", "MCM2", "GNPDA1", "TXNIP", "PIK3R1", "BTG1", "MT1H", "MYLIP", "BANP", "AZGP1", "IFIT1") c("F2RL1", "NFATC3", "DIO1", "PPIF", "EFNA1", "DYNC2LI1", "BANP", "NPAT") c("SLCO3A1", "G…
ISL1, "ZBTB5") c("AKR7A3", "E2F2", "OLFML2A", "NDUFB6", "SKP2", "CLNS1A", "NDUFA4", "TNFSF10", "TMEM14A", "SLC37A4", "ALDH3A1", "TXNL4B", "MCM2", "SRPK2", "GNPDA1", "GPX7", "C4BPA", "BTG1", "BBS1", "ENPEP", "BANP", "AZGP1", "CASP1", "MCM6", "GLCE", "TSPAN7") c("SLCO3A1", "CNOT4", "WDR61", "PELI1", "RUFY2", "TOPBP1", "GADD45B", "HSPA1A", "DUSP2", "FKBP5", "HBP1", "INTS7", "PLXNA1", "KLHDC2", "ETNK…
31 c("DDX42", "GLRX", "FAM53C", "CSK", "PTPN3", "CALML3") c("FOXJ3", "TBP", "TAF5", "SMPDL3A", "NVL", "BTG1", "GLOD4", "SHROOM2", "URM1", "BANP", "NFYC") c("EFNA1", "NFATC3", "BANP", "NPC1", "SAP30", "TRIAP1", "NPAT") c("ARMCX6", "CDKN1B", "PSMD12", "UBR5", "COIL", "DDX42", "GLRX", "OXA1L", "ESR1", "CXCL14", "EIF3H", "ZBED5", "S100A8", "RXRA", "CALML5", "PTPN3", "ZNF91", "CALML3", "HS2ST1", "UBAP…
32 c("CALML3", "CNN3", "BEX4", "HMOX1", "QDPR", "LAMB1", "RND3", "PIR", "VAT1", "DUSP2", "CST6", "NEO1", "APOD") c("AZGP1", "VSNL1", "SPRR2B", "ALDH3A2", "MT1H", "RRAGD", "TMEM14A", "CXADR", "ZNF589", "BTG3", "MT1M", "ANKMY2", "DES", "ACSL1", "TM7SF2", "GAS1", "DST", "ALAD", "TCFL5", "REPIN1", "CST3", "ST13", "RAMP3", "MEIS2", "VWA1") c("F2RL1", "FTH1", "LGALS3", "CREB3", "COMP", "HBD", "CHRNA3",…
MEIS2, "PHACTR2", "PLXNB1", "FAM162A", "AGAP1") c("AZGP1", "SPRR1B", "SPRR2B", "ZNF512B", "OLFML2A", "RRAGD", "FBXL5", "TMEM14A", "FCGBP", "IKZF1", "SCAND1", "POLR2G", "GPX7", "PYCARD", "TNS3", "ACSL1", "UBE2E3", "REPIN1", "RAMP3", "C3", "CLNS1A") c("XIST", "PLS3", "WDR61", "ZNF721", "SNRPE", "RPS26", "KCNK3", "SPAG16", "IRS2", "DUSP2", "LYST", "TMEM131", "INHBA", "ANKRD12", "LRRN3", "ASXL2") c("…
33 c("QDPR", "OPTN", "VPREB3", "HMOX1", "PRKACB", "CNN3", "PIK3IP1", "TTC3") c("NVL", "MT1M", "BTG1", "TRIM22", "BTG3", "MT1H", "ACSL1") c("HBD", "ALAS2", "TRIM22", "TCL1A", "IP6K2") c("MT1G", "CPB1", "OPTN", "EML3", "PRG2", "MOAP1", "FKBP1B", "TTC3", "DEGS1", "SLC7A8", "CXCL14") c("NVL", "BTG1", "TXNL4B", "DHCR7", "TRIM22", "ATP10B", "KCND3", "GPX7", "FAM117A", "ACSL1") c("KCNK3", "INHBA") c("TR…
34 c("PDZD2", "ABLIM1", "SLC24A3", "BCAS1", "GPC3", "CNN3", "BAG2", "ADCY6", "ENPEP", "RND3", "PRKACB", "ADH5", "UVRAG", "GABRP", "STUB1", "LIMCH1", "TTC3", "FBXO34", "HAUS4") c("CST3", "COPS7A", "IFIT1", "OAS1", "REEP1", "NFIB", "PLLP", "TCTA", "DST", "ACSL1", "NVL", "CXADR", "RNF130", "GAS1", "MRPL48", "BTG3") c("SERPINA5", "CSAD", "ERBB3", "LGALS3", "MYCN", "PCSK6", "NFATC3", "F2RL1", "FTH1") …
35 c("STUB1", "PAK1", "TOMM20", "IL17RA", "DDX42", "GPC3", "RUNX1", "SMARCA2", "SATB2", "SNAP25", "APOD", "ABLIM1", "PIR", "CST6", "TNNC1", "GABRP", "CNN3", "PLXNA2", "HAUS4") c("TRIM22", "ACSL1", "TM7SF2", "AZGP1", "WNT5A", "GAS1", "IFIT1", "ALAD", "RASL11B", "IFIT3", "TCTA", "TXNIP", "CST3", "SHROOM2", "CDIPT", "ACAD8", "TCFL5", "SPRR2B", "ZBED1", "RGS4", "MT1H", "MT1M", "SEC11A", "VSNL1") c("T…
SLC2A10, "ANG", "EIF3H", "HBP1") c("TRIM22", "CLNS1A", "ACSL1", "AZGP1", "SPATA20", "TCTA", "GRHL2", "UQCRB", "IGFBP2", "TRPM4", "ABCG2", "PCTP", "ACAD8", "SPRR2B", "RGS4", "NDUFA4", "GPX7", "FCGBP") c("XIST", "TUBB2A", "PLXNA1", "UBE2G2", "ADCY1", "RUNX1", "ZNF274", "KLHDC2", "IRS2", "PERP", "CD55", "CGA", "TSG101", "ZNF277", "PELI1", "HBP1", "NINJ2") c("TRIM22", "LAP3", "ERBB3", "TCTA", "TM9SF2…
